# Supplementary material for: Anti-atherosclerotic effects of naringenin and quercetin from Folium Artemisiae argyi by attenuating Interleukin-1 beta (IL-1β)/ matrix metalloproteinase 9 (MMP9): network pharmacology-based analysis and validation
Source: BMC Complement Med Ther. 2023 Oct 25;23:378. doi: 10.1186/s12906-023-04223-1 (PMC10601115; doi:10.1186/s12906-023-04223-1)
Supplement: Supplementary file 1 — Supplementary Material 1 [file 12906_2023_4223_MOESM1_ESM.xlsx]

## Sheet: original data of GSE9128
original data of GSE9128 from TCGA database-supplementary table 1
ID	adj.P.Val	P.Value	t	B	logFC	Gene.symbol	Gene.title
205898_at	0.0109	1.14e-06	-9.29275	5.0532	-2.20884	CX3CR1	C-X3-C motif chemokine receptor 1
201466_s_at	0.0109	1.17e-06	9.27145	5.0368	1.16027	JUN	Jun proto-oncogene, AP-1 transcription factor subunit
210426_x_at	0.0145	2.62e-06	8.55864	4.4548	1.61293	RORA	RAR related orphan receptor A
200703_at	0.03	8.53e-06	-7.59199	3.5601	-1.18644	DYNLL1	dynein light chain LC8-type 1
200800_s_at	0.03	1.029e-05	-7.44617	3.4137	-1.66617	HSPA1L///HSPA1B///HSPA1A	heat shock protein family A (Hsp70) member 1 like///heat shock protein family A (Hsp70) member 1B///heat shock protein family A (Hsp70) member 1A
219228_at	0.03	1.118e-05	7.38203	3.3482	1.5196	ZNF331	zinc finger protein 331
201464_x_at	0.03	1.456e-05	7.18073	3.1388	2.10342	JUN	Jun proto-oncogene, AP-1 transcription factor subunit
207630_s_at	0.0437	2.952e-05	6.65969	2.5672	1.75639	CREM	cAMP responsive element modulator
41577_at	0.0448	3.549e-05	6.52811	2.4159	1.12996	PPP1R16B	protein phosphatase 1 regulatory subunit 16B
202431_s_at	0.0448	3.661e-05	-6.50608	2.3903	-1.68868	MYC	v-myc avian myelocytomatosis viral oncogene homolog
222142_at	0.0448	3.838e-05	6.47276	2.3514	1.05052	CYLD	CYLD lysine 63 deubiquitinase
203659_s_at	0.0515	5.24e-05	6.2548	2.0925	1.18194	TRIM13	tripartite motif containing 13
200799_at	0.0691	8.724e-05	-5.90762	1.6632	-2.38872	HSPA1B///HSPA1A	heat shock protein family A (Hsp70) member 1B///heat shock protein family A (Hsp70) member 1A
212596_s_at	0.0707	0.00010842	5.76292	1.4781	1.03399	HMGXB4	HMG-box containing 4
202933_s_at	0.073	0.0001151	5.72345	1.427	1.49405	YES1	YES proto-oncogene 1, Src family tyrosine kinase
210479_s_at	0.0745	0.00012759	5.65579	1.3388	1.07358	RORA	RAR related orphan receptor A
202644_s_at	0.0784	0.00013787	5.60518	1.2722	1.54678	TNFAIP3	TNF alpha induced protein 3
222251_s_at	0.0785	0.00014145	5.5885	1.2502	1.01718	GMEB2	glucocorticoid modulatory element binding protein 2
212508_at	0.0813	0.00015033	5.54896	1.1978	1.19187	MOAP1	modulator of apoptosis 1
202241_at	0.095	0.00019903	-5.36849	0.9551	-1.47945	TRIB1	tribbles pseudokinase 1
202687_s_at	0.0975	0.00022002	-5.30473	0.868	-1.76689	TNFSF10	tumor necrosis factor superfamily member 10
214060_at	0.0975	0.0002213	5.30103	0.8629	1.12478	SSBP1	single stranded DNA binding protein 1
215269_at	0.0975	0.00022418	5.29285	0.8517	1.51851	TRAPPC10	trafficking protein particle complex 10
208937_s_at	0.1102	0.00028311	5.14598	0.6481	1.18984	ID1	inhibitor of DNA binding 1, HLH protein
212723_at	0.1139	0.00031526	5.07891	0.5538	1.18122	JMJD6	arginine demethylase and lysine hydroxylase
213538_at	0.1139	0.00032793	5.05444	0.5193	1.0764	SON	SON DNA binding protein
202932_at	0.1139	0.00033633	5.03878	0.4971	1.04935	YES1	YES proto-oncogene 1, Src family tyrosine kinase
212447_at	0.1139	0.0003389	5.03407	0.4904	1.12591	KBTBD2	kelch repeat and BTB domain containing 2
207980_s_at	0.1148	0.00034665	-5.02008	0.4705	-1.21549	CITED2	Cbp/p300 interacting transactivator with Glu/Asp rich carboxy-terminal domain 2
222018_at	0.1155	0.00036065	4.99561	0.4357	1.20262	NACA	nascent polypeptide-associated complex alpha subunit
206978_at	0.1155	0.00037898	-4.96505	0.3921	-1.55168	CCR2	C-C motif chemokine receptor 2
201503_at	0.1155	0.00040537	-4.9237	0.3328	-1.0677	G3BP1	G3BP stress granule assembly factor 1
208869_s_at	0.1155	0.00040605	4.92267	0.3313	1.01955	GABARAPL1	GABA type A receptor associated protein like 1
214016_s_at	0.1155	0.00041123	4.91489	0.3201	1.15017	SFPQ	splicing factor proline and glutamine rich
200815_s_at	0.1358	0.00052043	4.77144	0.112	1.02482	PAFAH1B1	platelet activating factor acetylhydrolase 1b regulatory subunit 1
204197_s_at	0.1404	0.00058225	4.70367	0.0125	1.21731	RUNX3	runt related transcription factor 3
201518_at	0.1459	0.00061165	-4.67405	-0.0312	-1.0497	CBX1	chromobox 1
222186_at	0.1481	0.00062994	4.65637	-0.0574	1.29611
216834_at	0.1493	0.00064639	4.64091	-0.0803	1.69673	RGS1	regulator of G-protein signaling 1
209967_s_at	0.1493	0.0006527	4.63509	-0.089	1.33163	CREM	cAMP responsive element modulator
203102_s_at	0.1559	0.00072478	-4.57253	-0.1822	-1.42876	MGAT2	mannosyl (alpha-1,6-)-glycoprotein beta-1,2-N-acetylglucosaminyltransferase
204790_at	0.1559	0.00073683	4.56271	-0.1969	1.43479	SMAD7	SMAD family member 7
201193_at	0.1559	0.00074108	-4.55929	-0.202	-1.24063	IDH1	isocitrate dehydrogenase (NADP(+)) 1, cytosolic
212604_at	0.1659	0.00085259	-4.47613	-0.327	-1.02001	MRPS31	mitochondrial ribosomal protein S31
221768_at	0.1704	0.00092111	4.4305	-0.3961	1.27809	SFPQ	splicing factor proline and glutamine rich
214508_x_at	0.1727	0.00101228	4.37501	-0.4805	1.82224	CREM	cAMP responsive element modulator
210054_at	0.1761	0.00104798	4.35469	-0.5116	1.27106	HAUS3	HAUS augmin like complex subunit 3
201694_s_at	0.1825	0.00117237	-4.28914	-0.6121	-1.78045	EGR1	early growth response 1
221978_at	0.193	0.00129611	4.23075	-0.7021	1.24716	HLA-F	major histocompatibility complex, class I, F
219243_at	0.1944	0.00132318	-4.21876	-0.7207	-1.41154	GIMAP4	GTPase, IMAP family member 4
217823_s_at	0.1977	0.00135857	-4.20345	-0.7444	-1.15444	UBE2J1	ubiquitin conjugating enzyme E2 J1
201298_s_at	0.1992	0.00141866	-4.17839	-0.7833	-1.00038	MOB1A	MOB kinase activator 1A
202988_s_at	0.1993	0.00143015	4.17373	-0.7906	1.87563	RGS1	regulator of G-protein signaling 1
209906_at	0.2003	0.00146589	-4.15946	-0.8128	-1.16559	C3AR1	complement component 3a receptor 1
209180_at	0.2045	0.00155995	4.12357	-0.8687	1.05045	RABGGTB	Rab geranylgeranyltransferase beta subunit
205249_at	0.2045	0.00156172	-4.12292	-0.8697	-2.38695	EGR2	early growth response 2
207419_s_at	0.2045	0.00156699	-4.12098	-0.8728	-1.46669	RAC2	ras-related C3 botulinum toxin substrate 2 (rho family, small GTP binding protein Rac2)
204006_s_at	0.2202	0.0017304	-4.06393	-0.9621	-2.38221	FCGR3B///FCGR3A	Fc fragment of IgG receptor IIIb///Fc fragment of IgG receptor IIIa
36711_at	0.2213	0.00175582	4.05556	-0.9752	1.55426	MAFF	MAF bZIP transcription factor F
217022_s_at	0.2239	0.0017865	-4.04563	-0.9909	-1.83788	IGHA2///IGHA1///IGH	immunoglobulin heavy constant alpha 2 (A2m marker)///immunoglobulin heavy constant alpha 1///immunoglobulin heavy locus
206374_at	0.224	0.00189818	4.0109	-1.0455	1.03725	LOC101927562///DUSP8	uncharacterized LOC101927562///dual specificity phosphatase 8
205552_s_at	0.2265	0.00198729	-3.98468	-1.0869	-1.35242	OAS1	2'-5'-oligoadenylate synthetase 1
201044_x_at	0.2434	0.00223859	-3.91682	-1.1944	-1.61761	DUSP1	dual specificity phosphatase 1
217783_s_at	0.2481	0.00238218	3.8815	-1.2505	1.01517	YPEL5	yippee like 5
200604_s_at	0.2481	0.00239539	-3.87836	-1.2555	-1.31878	PRKAR1A	protein kinase cAMP-dependent type I regulatory subunit alpha
203275_at	0.2506	0.00249653	-3.85491	-1.2929	-1.01154	IRF2	interferon regulatory factor 2
204748_at	0.2508	0.00251232	-3.85134	-1.2986	-2.62044	PTGS2	prostaglandin-endoperoxide synthase 2
219806_s_at	0.2587	0.00265958	-3.8191	-1.3501	-1.01577	SMCO4	single-pass membrane protein with coiled-coil domains 4
217738_at	0.2587	0.00268243	-3.81426	-1.3578	-1.10233	NAMPT	nicotinamide phosphoribosyltransferase
221756_at	0.2598	0.00270556	3.80941	-1.3656	1.28301	PIK3IP1	phosphoinositide-3-kinase interacting protein 1
211272_s_at	0.2618	0.00273742	-3.80279	-1.3762	-1.21576	DGKA	diacylglycerol kinase alpha
202464_s_at	0.2663	0.00283318	3.78338	-1.4072	1.20932	PFKFB3	6-phosphofructo-2-kinase/fructose-2,6-biphosphatase 3
215176_x_at	0.2799	0.00319163	-3.71627	-1.515	-1.37221	IGK///IGKC	immunoglobulin kappa locus///immunoglobulin kappa constant
214241_at	0.2807	0.00322412	3.71057	-1.5242	1.06476	NDUFB8	NADH:ubiquinone oxidoreductase subunit B8
204959_at	0.2807	0.00327509	-3.70176	-1.5384	-1.4126	MNDA	myeloid cell nuclear differentiation antigen
212599_at	0.2819	0.00336806	3.68604	-1.5637	1.37653	AUTS2	autism susceptibility candidate 2
210772_at	0.2821	0.00345887	-3.67111	-1.5878	-1.179	FPR2	formyl peptide receptor 2
211395_x_at	0.2856	0.00366627	-3.63846	-1.6406	-1.03395	FCGR2C	Fc fragment of IgG receptor IIc (gene/pseudogene)
210773_s_at	0.2861	0.00370132	-3.63313	-1.6492	-1.0283	FPR2	formyl peptide receptor 2
201170_s_at	0.2906	0.00380418	3.61779	-1.674	1.42999	BHLHE40	basic helix-loop-helix family member e40
205681_at	0.2906	0.00387893	-3.6069	-1.6916	-1.00811	BCL2A1	BCL2 related protein A1
204198_s_at	0.2906	0.0039339	3.59903	-1.7044	1.22915	RUNX3	runt related transcription factor 3
200760_s_at	0.2906	0.00403196	-3.58527	-1.7267	-1.26592	ARL6IP5	ADP ribosylation factor like GTPase 6 interacting protein 5
204622_x_at	0.2906	0.00418808	3.56406	-1.7611	1.18302	NR4A2	nuclear receptor subfamily 4 group A member 2
222311_s_at	0.2906	0.00428368	3.55146	-1.7815	1.00166	SCAF4	SR-related CTD associated factor 4
202643_s_at	0.2906	0.00428909	3.55076	-1.7827	1.15734	TNFAIP3	TNF alpha induced protein 3
202899_s_at	0.3025	0.00467408	-3.50285	-1.8606	-1.06628	SRSF3	serine and arginine rich splicing factor 3
205568_at	0.3025	0.00470924	-3.49868	-1.8674	-1.00311	AQP9	aquaporin 9
214677_x_at	0.3025	0.00475784	-3.49297	-1.8767	-1.40931	IGLC1	immunoglobulin lambda constant 1
218016_s_at	0.3047	0.00490315	3.47623	-1.9039	1.05385	LOC101060521///POLR3E	DNA-directed RNA polymerase III subunit RPC5///RNA polymerase III subunit E
201202_at	0.3108	0.00509907	-3.45445	-1.9394	-1.29761	PCNA	proliferating cell nuclear antigen
202869_at	0.3116	0.00518724	-3.44492	-1.955	-1.24099	OAS1	2'-5'-oligoadenylate synthetase 1
214669_x_at	0.3116	0.00530805	-3.43214	-1.9758	-1.36397	IGKC	immunoglobulin kappa constant
213872_at	0.3116	0.0053223	-3.43065	-1.9783	-1.98747
202688_at	0.3116	0.00532304	-3.43057	-1.9784	-1.5449	TNFSF10	tumor necrosis factor superfamily member 10
217294_s_at	0.3127	0.00539783	-3.42283	-1.991	-1.64769	ENO1	enolase 1
209761_s_at	0.3171	0.00564274	-3.39821	-2.0313	-1.35003	SP110	SP110 nuclear body protein
211571_s_at	0.3176	0.00583542	-3.3796	-2.0617	-1.48076	VCAN	versican
201631_s_at	0.3185	0.00597922	3.36611	-2.0838	1.37845	IER3	immediate early response 3
209829_at	0.3185	0.00604005	-3.36051	-2.0929	-1.7531	FAM65B	family with sequence similarity 65 member B
200648_s_at	0.3185	0.00606665	-3.35807	-2.0969	-1.11353	GLUL	glutamate-ammonia ligase
209374_s_at	0.3185	0.00631117	-3.3362	-2.1327	-1.03609	IGHM	immunoglobulin heavy constant mu
215236_s_at	0.3185	0.00633088	-3.33447	-2.1355	-1.47839	PICALM	phosphatidylinositol binding clathrin assembly protein
218793_s_at	0.3349	0.00701984	3.27736	-2.2291	1.02133	SCML1	sex comb on midleg-like 1 (Drosophila)
212592_at	0.3362	0.00706178	-3.27407	-2.2345	-2.09429	JCHAIN	joining chain of multimeric IgA and IgM
209774_x_at	0.34	0.00718751	-3.26432	-2.2505	-1.53431	CXCL2	C-X-C motif chemokine ligand 2
200751_s_at	0.3402	0.00721977	-3.26185	-2.2546	-1.48781	HNRNPC	heterogeneous nuclear ribonucleoprotein C (C1/C2)
207794_at	0.3402	0.00722283	-3.26162	-2.255	-1.83523	CCR2	C-C motif chemokine receptor 2
216248_s_at	0.3506	0.00763081	3.23129	-2.3047	1.14917	NR4A2	nuclear receptor subfamily 4 group A member 2
217148_x_at	0.3534	0.0078862	-3.21313	-2.3346	-1.33274	IGLJ3///IGLV@///IGLC1	immunoglobulin lambda joining 3///immunoglobulin lambda variable cluster///immunoglobulin lambda constant 1
213524_s_at	0.3551	0.00815967	-3.19433	-2.3654	-1.62439	G0S2	G0/G1 switch 2
216984_x_at	0.3551	0.00847919	-3.17316	-2.4002	-1.04732	IGLJ3///IGLV1-44///CKAP2///IGLV@///IGLC1	immunoglobulin lambda joining 3///immunoglobulin lambda variable 1-44///cytoskeleton associated protein 2///immunoglobulin lambda variable cluster///immunoglobulin lambda constant 1
201392_s_at	0.3551	0.00878678	-3.15353	-2.4325	-1.25164	IGF2R	insulin like growth factor 2 receptor
216491_x_at	0.3551	0.00901455	-3.13943	-2.4556	-1.28956	IGHM	immunoglobulin heavy constant mu
201946_s_at	0.3551	0.00902692	-3.13868	-2.4569	-1.04774	CCT2	chaperonin containing TCP1 subunit 2
39402_at	0.3602	0.00933762	-3.12004	-2.4875	-1.20183	IL1B	interleukin 1 beta
221671_x_at	0.3602	0.00943887	-3.11411	-2.4972	-1.23075	IGK///IGKC	immunoglobulin kappa locus///immunoglobulin kappa constant
206115_at	0.3602	0.00945154	-3.11337	-2.4985	-2.22793	EGR3	early growth response 3
211506_s_at	0.3643	0.00982604	-3.09198	-2.5336	-2.11119	CXCL8	C-X-C motif chemokine ligand 8
211645_x_at	0.3649	0.00993068	-3.08615	-2.5432	-1.06783
211637_x_at	0.3665	0.0100116	-3.08168	-2.5505	-1.16641	IGHV3-23///IGHV4-31///IGHM///IGHG4///IGHG3///IGHG1///IGHD///IGHA2///IGHA1///IGH	immunoglobulin heavy variable 3-23///immunoglobulin heavy variable 4-31///immunoglobulin heavy constant mu///immunoglobulin heavy constant gamma 4 (G4m marker)///immunoglobulin heavy constant gamma 3 (G3m marker)///immunoglobulin heavy constant gamma 1 (G1m marker)///immunoglobulin heavy constant delta///immunoglobulin heavy constant alpha 2 (A2m marker)///immunoglobulin heavy constant alpha 1///…
200806_s_at	0.3701	0.0102106	-3.07086	-2.5683	-1.09793	HSPD1	heat shock protein family D (Hsp60) member 1
204838_s_at	0.3712	0.0103168	3.06517	-2.5777	1.0079	MLH3	mutL homolog 3
214511_x_at	0.3727	0.0104988	-3.05555	-2.5935	-1.14341	FCGR1B	Fc fragment of IgG receptor Ib
212099_at	0.3799	0.0111148	-3.02419	-2.645	-1.16337	RHOB	ras homolog family member B
210338_s_at	0.3821	0.0112808	-3.01604	-2.6584	-1.15946	SNORD14D///SNORD14C///HSPA8	small nucleolar RNA, C/D box 14D///small nucleolar RNA, C/D box 14C///heat shock protein family A (Hsp70) member 8
213887_s_at	0.391	0.011757	-2.99331	-2.6958	-1.35283	POLR2E	RNA polymerase II subunit E
218723_s_at	0.3918	0.0117985	2.99137	-2.6989	1.02504	RGCC	regulator of cell cycle
201489_at	0.3967	0.0124995	2.95964	-2.7511	1.05483	PPIF	peptidylprolyl isomerase F
211367_s_at	0.3985	0.0128075	-2.94627	-2.773	-1.1446	CASP1	caspase 1
217832_at	0.3985	0.0128609	-2.94398	-2.7768	-1.38042	SYNCRIP	synaptotagmin binding cytoplasmic RNA interacting protein
207269_at	0.4107	0.0138208	2.90441	-2.8417	1.17264	DEFA4	defensin alpha 4
209499_x_at	0.4168	0.0148759	-2.86397	-2.908	-1.02587	TNFSF12-TNFSF13///TNFSF13	TNFSF12-TNFSF13 readthrough///tumor necrosis factor superfamily member 13
221651_x_at	0.4168	0.0149073	-2.86282	-2.9099	-1.12749	IGK///IGKC	immunoglobulin kappa locus///immunoglobulin kappa constant
211458_s_at	0.4168	0.014992	2.8597	-2.915	1.77694	GABARAPL3///GABARAPL1	GABA type A receptor associated protein like 3 pseudogene///GABA type A receptor associated protein like 1
214257_s_at	0.4215	0.0158109	-2.83046	-2.9629	-1.06049	SEC22B	SEC22 homolog B, vesicle trafficking protein (gene/pseudogene)
202859_x_at	0.4215	0.0159833	-2.8245	-2.9727	-1.96537	CXCL8	C-X-C motif chemokine ligand 8
204972_at	0.4232	0.0162701	-2.81472	-2.9887	-1.12798	OAS2	2'-5'-oligoadenylate synthetase 2
209795_at	0.4333	0.0174616	2.77584	-3.0522	1.12782	CD69	CD69 molecule
211644_x_at	0.4385	0.017974	-2.75992	-3.0782	-1.11215	IGK///IGKC	immunoglobulin kappa locus///immunoglobulin kappa constant
202437_s_at	0.4395	0.0182253	-2.75228	-3.0907	-1.7748	CYP1B1	cytochrome P450 family 1 subfamily B member 1
200008_s_at	0.4396	0.0183808	-2.74761	-3.0983	-1.15007	GDI2	GDP dissociation inhibitor 2
217078_s_at	0.4465	0.0188373	-2.7341	-3.1203	-1.17096	CD300A	CD300a molecule
219777_at	0.4491	0.0189686	-2.73028	-3.1266	-1.12806	GIMAP6	GTPase, IMAP family member 6
211430_s_at	0.457	0.0196116	-2.71192	-3.1565	-1.54733	MIR8071-2///MIR8071-1///IGHV4-31///IGHM///IGHG2///IGHG1	microRNA 8071-2///microRNA 8071-1///immunoglobulin heavy variable 4-31///immunoglobulin heavy constant mu///immunoglobulin heavy constant gamma 2 (G2m marker)///immunoglobulin heavy constant gamma 1 (G1m marker)
204794_at	0.4617	0.0201274	2.69762	-3.1797	1.14451	DUSP2	dual specificity phosphatase 2
201693_s_at	0.4691	0.0210038	-2.67413	-3.2179	-1.04625	EGR1	early growth response 1
203739_at	0.4691	0.0210207	-2.67368	-3.2187	-1.46515	ZNF217	zinc finger protein 217
205495_s_at	0.4769	0.0221758	2.64418	-3.2666	1.05443	GNLY	granulysin
209138_x_at	0.4832	0.02303	-2.62332	-3.3004	-1.1371	IGLC1	immunoglobulin lambda constant 1
202436_s_at	0.485	0.0240682	-2.59897	-3.3398	-1.3615	CYP1B1	cytochrome P450 family 1 subfamily B member 1
218242_s_at	0.4879	0.0248516	-2.58127	-3.3684	-1.09082	KMT5B	lysine methyltransferase 5B
209840_s_at	0.5	0.0266818	-2.54195	-3.4318	-1.23538	LRRN3	leucine rich repeat neuronal 3
205067_at	0.5028	0.0273826	-2.52759	-3.4549	-1.11439	IL1B	interleukin 1 beta
214218_s_at	0.504	0.0279423	2.51638	-3.4729	1.40266	XIST	X inactive specific transcript (non-protein coding)
219607_s_at	0.504	0.0280359	-2.51453	-3.4759	-1.35123	MS4A4A	membrane spanning 4-domains A4A
211764_s_at	0.5047	0.0281541	-2.5122	-3.4796	-1.18095	UBE2D1	ubiquitin conjugating enzyme E2 D1
221728_x_at	0.5047	0.0282647	2.51002	-3.4831	1.43819	XIST	X inactive specific transcript (non-protein coding)
209357_at	0.5047	0.0283068	-2.5092	-3.4844	-1.11889	CITED2	Cbp/p300 interacting transactivator with Glu/Asp rich carboxy-terminal domain 2
201008_s_at	0.5047	0.0283433	-2.50848	-3.4856	-1.98541	TXNIP	thioredoxin interacting protein
201635_s_at	0.5099	0.0291388	-2.49313	-3.5102	-1.13915	FXR1	FMR1 autosomal homolog 1
218195_at	0.5124	0.0299093	-2.47865	-3.5334	-1.32753	ARMT1	acidic residue methyltransferase 1
200598_s_at	0.514	0.0302381	-2.47257	-3.5431	-1.45486	MIR3652///HSP90B1	microRNA 3652///heat shock protein 90 beta family member 1
200996_at	0.514	0.0302607	-2.47216	-3.5438	-1.06893	ACTR3	ARP3 actin related protein 3 homolog
210840_s_at	0.532	0.0323706	-2.43469	-3.6036	-1.07284	IQGAP1	IQ motif containing GTPase activating protein 1
208965_s_at	0.54	0.0334447	-2.41652	-3.6325	-1.41113	IFI16	interferon gamma inducible protein 16
217202_s_at	0.5439	0.0340702	-2.4062	-3.6489	-1.30683	GLUL	glutamate-ammonia ligase
210042_s_at	0.5575	0.0358192	2.37827	-3.6932	1.19683	CTSZ	cathepsin Z
221253_s_at	0.5587	0.0361932	-2.37247	-3.7024	-1.0989	BLOC1S5-TXNDC5///TXNDC5	BLOC1S5-TXNDC5 readthrough (NMD candidate)///thioredoxin domain containing 5
201448_at	0.565	0.0372036	-2.35709	-3.7267	-1.17772	TIA1	TIA1 cytotoxic granule-associated RNA binding protein
204427_s_at	0.5668	0.0375537	-2.35185	-3.7349	-1.02021	TMED2	transmembrane p24 trafficking protein 2
221860_at	0.5674	0.0378245	2.34783	-3.7413	1.01616
218589_at	0.5887	0.04267	-2.28026	-3.8474	-1.01686	LPAR6	lysophosphatidic acid receptor 6
212830_at	0.6067	0.0463023	-2.23427	-3.9191	-1.01586	MEGF9	multiple EGF like domains 9
216191_s_at	0.6157	0.048518	-2.20788	-3.96	-1.07995	TRDV3	T cell receptor delta variable 3
218614_at	0.6189	0.0491762	-2.20026	-3.9717	-1.00667	KIAA1551	KIAA1551
