# Supplementary material for: Anti-atherosclerotic effects of naringenin and quercetin from Folium Artemisiae argyi by attenuating Interleukin-1 beta (IL-1β)/ matrix metalloproteinase 9 (MMP9): network pharmacology-based analysis and validation
Source: BMC Complement Med Ther. 2023 Oct 25;23:378. doi: 10.1186/s12906-023-04223-1 (PMC10601115; doi:10.1186/s12906-023-04223-1)
Supplement: Supplementary file 4 — Supplementary Material 4 [file 12906_2023_4223_MOESM4_ESM.xlsx]

## Sheet: original data fo GSE71226
original data of GSE71226 from TCGA database-supplementary table 2
ID	adj.P.Val	P.Value	t	B	logFC	Gene.symbol	Gene.title
228999_at	0.609	6.95e-05	8.6	-4.02	2.68	CHD2	chromodomain helicase DNA binding protein 2
238378_at	0.609	0.0001279	7.79	-4.03	2.1	GPRIN3	GPRIN family member 3
200686_s_at	0.609	0.0001544	7.56	-4.04	2.45	SRSF11	serine and arginine rich splicing factor 11
220609_at	0.609	0.0001946	7.28	-4.05	2.01	LOC202181	SUMO interacting motifs containing 1 pseudogene
229235_at	0.609	0.0002107	7.18	-4.05	2.96	NFATC2IP	nuclear factor of activated T-cells 2 interacting protein
1564236_at	0.609	0.0002226	7.12	-4.05	3
218269_at	0.609	0.0002486	6.99	-4.05	2.3	DROSHA	drosha ribonuclease III
1568983_a_at	0.609	0.0002747	6.88	-4.05	1.98	GABPB1-AS1	GABPB1 antisense RNA 1
213883_s_at	0.609	0.0003518	6.6	-4.06	2.03	TM2D1	TM2 domain containing 1
206222_at	0.609	0.0003616	-6.57	-4.06	-2.45	TNFRSF10C	TNF receptor superfamily member 10c
231079_at	0.609	0.0003822	-6.51	-4.06	-1.76	NANOG	Nanog homeobox
240246_at	0.609	0.0005297	6.16	-4.08	2.02	FRG1JP	FSHD region gene 1 family member J, pseudogene
240573_at	0.609	0.0005811	6.06	-4.08	1.87	LOC374443	C-type lectin domain family 2 member D pseudogene
203164_at	0.609	0.0006043	6.02	-4.08	2.26	SLC33A1	solute carrier family 33 member 1
211064_at	0.609	0.0006496	5.94	-4.08	2.25	ZNF493	zinc finger protein 493
225594_at	0.609	0.00065	5.94	-4.08	2.88	CREBZF	CREB/ATF bZIP transcription factor
214510_at	0.609	0.0006547	-5.94	-4.08	-1.55	GPR20	G protein-coupled receptor 20
229315_at	0.609	0.0007311	5.82	-4.09	1.92
212871_at	0.609	0.0007336	5.82	-4.09	1.77	MAPKAPK5	mitogen-activated protein kinase-activated protein kinase 5
218128_at	0.609	0.0007889	5.75	-4.09	1.93	NFYB	nuclear transcription factor Y subunit beta
215043_s_at	0.609	0.0008173	5.71	-4.09	2.21	GUSBP3///SMA5///SMA4	glucuronidase, beta pseudogene 3///glucuronidase beta pseudogene///glucuronidase beta pseudogene
1557820_at	0.609	0.0008749	5.64	-4.09	1.57	AFG3L2	AFG3 like matrix AAA peptidase subunit 2
201464_x_at	0.609	0.0008752	5.64	-4.09	1.99	JUN	Jun proto-oncogene, AP-1 transcription factor subunit
216048_s_at	0.609	0.0009198	-5.6	-4.1	-1.51	RHOBTB3	Rho related BTB domain containing 3
228468_at	0.609	0.0009263	5.59	-4.1	1.58	MASTL	microtubule associated serine/threonine kinase like
226587_at	0.609	0.0009421	5.57	-4.1	2.16	PWAR6	Prader Willi/Angelman region RNA 6
214103_s_at	0.609	0.0009919	-5.52	-4.1	-1.4	RAP2A	RAP2A, member of RAS oncogene family
227594_at	0.609	0.0010862	5.43	-4.1	2.5	ZMYM6	zinc finger MYM-type containing 6
227208_at	0.609	0.0010889	5.43	-4.1	2.69	CCDC84	coiled-coil domain containing 84
242739_at	0.609	0.00111	5.41	-4.1	1.48
242156_at	0.609	0.0011241	5.4	-4.1	1.67
210512_s_at	0.609	0.0011307	5.4	-4.1	1.69	VEGFA	vascular endothelial growth factor A
221208_s_at	0.609	0.0011506	5.38	-4.11	2.67	MSANTD2	Myb/SANT DNA binding domain containing 2
239193_at	0.609	0.0011559	5.37	-4.11	1.4	FUBP3	far upstream element binding protein 3
218757_s_at	0.609	0.0011845	5.35	-4.11	2.55	UPF3B	UPF3 regulator of nonsense transcripts homolog B (yeast)
1554108_at	0.609	0.0011925	5.34	-4.11	1.4
228974_at	0.609	0.0012077	5.33	-4.11	2.11	ZNF677	zinc finger protein 677
221747_at	0.609	0.001208	-5.33	-4.11	-1.52	TNS1	tensin 1
240173_at	0.609	0.0012212	5.32	-4.11	1.43	GPRIN3	GPRIN family member 3
235031_at	0.609	0.0012405	5.31	-4.11	1.46	INVS///WSB1	inversin///WD repeat and SOCS box containing 1
242915_at	0.609	0.001322	5.25	-4.11	1.59	ZNF682	zinc finger protein 682
211704_s_at	0.609	0.0013335	5.24	-4.11	1.68	SPIN2B///SPIN2A	spindlin family member 2B///spindlin family member 2A
1562467_at	0.609	0.0013395	5.23	-4.11	1.42
220577_at	0.609	0.001347	5.23	-4.11	1.65	GVINP1	GTPase, very large interferon inducible pseudogene 1
216485_s_at	0.609	0.0013694	-5.21	-4.11	-1.34	TPSAB1	tryptase alpha/beta 1
229712_at	0.609	0.0013843	5.2	-4.11	1.43	SNAPC3	small nuclear RNA activating complex polypeptide 3
223203_at	0.609	0.0014188	5.18	-4.11	1.5	FAM156B///FAM156A	family with sequence similarity 156 member B///family with sequence similarity 156 member A
1554036_at	0.609	0.0014558	5.16	-4.12	1.38	ZBTB24	zinc finger and BTB domain containing 24
238074_at	0.609	0.0014791	-5.14	-4.12	-1.44	WDR27	WD repeat domain 27
235845_at	0.609	0.0014849	-5.14	-4.12	-1.69	SP5	Sp5 transcription factor
220178_at	0.609	0.0015428	5.1	-4.12	1.48	MFSD12	major facilitator superfamily domain containing 12
237965_at	0.609	0.00155	-5.1	-4.12	-1.29
216694_at	0.609	0.0015501	-5.1	-4.12	-1.32	PQLC3	PQ loop repeat containing 3
227350_at	0.609	0.0015594	5.09	-4.12	1.98	HELLS	helicase, lymphoid-specific
213319_s_at	0.609	0.0015691	-5.09	-4.12	-1.99	YBX3	Y-box binding protein 3
229665_at	0.609	0.001575	5.08	-4.12	2.08	CSTF3	cleavage stimulation factor subunit 3
226776_at	0.609	0.0015813	5.08	-4.12	1.39	ENY2	ENY2, transcription and export complex 2 subunit
222336_at	0.609	0.0015934	5.07	-4.12	1.33	SMIM14	small integral membrane protein 14
220148_at	0.609	0.001596	5.07	-4.12	1.64	ALDH8A1	aldehyde dehydrogenase 8 family member A1
235274_at	0.609	0.0015972	5.07	-4.12	2.46	GABPB1-AS1	GABPB1 antisense RNA 1
222687_s_at	0.609	0.0016006	5.07	-4.12	1.76	ACER3	alkaline ceramidase 3
1558692_at	0.609	0.0016144	5.06	-4.12	1.74	GLMP	glycosylated lysosomal membrane protein
236116_at	0.609	0.0016372	5.05	-4.12	1.5
238918_at	0.609	0.001667	5.03	-4.12	1.68
224327_s_at	0.609	0.0016778	-5.03	-4.12	-1.87	DGAT2	diacylglycerol O-acyltransferase 2
213326_at	0.609	0.0016883	5.02	-4.12	2.88	VAMP1	vesicle associated membrane protein 1
242814_at	0.609	0.0017693	4.98	-4.12	1.62	SERPINB9	serpin family B member 9
222634_s_at	0.609	0.0017793	-4.97	-4.12	-1.81	TBL1XR1	transducin (beta)-like 1 X-linked receptor 1
231989_s_at	0.609	0.0018129	4.96	-4.13	1.57	LOC101060604///NPIPA5///SMG1P3///NPIPB5///SMG1P1///LOC613037///NPIPB4///SLC7A5P1///NPIPB3	putative L-type amino acid transporter 1-like protein IMAA///nuclear pore complex interacting protein family member A5///SMG1P3, nonsense mediated mRNA decay associated PI3K related kinase pseudogene 3///nuclear pore complex interacting protein family member B5///SMG1P1, nonsense mediated mRNA decay associated PI3K related kinase pseudogene 1///nuclear pore complex interacting protein member///nu…
241013_at	0.609	0.0018517	-4.94	-4.13	-1.49	FAM124A	family with sequence similarity 124 member A
231909_x_at	0.609	0.0018535	4.94	-4.13	1.28	ODF2L	outer dense fiber of sperm tails 2 like
205837_s_at	0.609	0.0018602	-4.93	-4.13	-2.91	GYPA	glycophorin A (MNS blood group)
235007_at	0.609	0.0018638	4.93	-4.13	1.56	BBS7	Bardet-Biedl syndrome 7
204142_at	0.609	0.0018758	4.92	-4.13	1.25	ENOSF1	enolase superfamily member 1
229455_at	0.609	0.0019048	4.91	-4.13	1.29	LOC102723694	uncharacterized LOC102723694
229837_s_at	0.609	0.0019066	-4.91	-4.13	-1.32	KCTD5	potassium channel tetramerization domain containing 5
240686_x_at	0.609	0.0019128	-4.91	-4.13	-1.38	TFRC	transferrin receptor
244539_at	0.609	0.0019182	4.9	-4.13	2.19
244292_at	0.609	0.0019199	4.9	-4.13	1.45
213267_at	0.609	0.0019428	4.89	-4.13	1.5	DOPEY1	dopey family member 1
1557394_at	0.609	0.0019589	4.89	-4.13	1.36	DLGAP4	DLG associated protein 4
1559401_a_at	0.609	0.0020088	4.86	-4.13	2.12
234150_at	0.609	0.0020371	4.85	-4.13	1.55
226027_at	0.609	0.0020769	4.83	-4.13	1.3	SWI5	SWI5 homologous recombination repair protein
236382_at	0.609	0.0020776	4.83	-4.13	1.27	WRAP73	WD repeat containing, antisense to TP73
219029_at	0.609	0.0021076	4.82	-4.13	1.75	TMEM267	transmembrane protein 267
1570335_at	0.609	0.0021127	4.82	-4.13	1.49
233271_at	0.609	0.0021376	4.81	-4.13	1.38
230245_s_at	0.609	0.0021599	4.8	-4.13	2.42	LINC00926	long intergenic non-protein coding RNA 926
213740_s_at	0.609	0.0021742	-4.79	-4.13	-1.36	TMEM262	transmembrane protein 262
220413_at	0.609	0.0021849	-4.79	-4.13	-1.25	SLC39A2	solute carrier family 39 member 2
223685_s_at	0.609	0.0021901	4.79	-4.13	1.77	LOC101928524///PRPF18	uncharacterized LOC101928524///pre-mRNA processing factor 18
232165_at	0.609	0.0022125	4.78	-4.14	1.76	EPPK1	epiplakin 1
210994_x_at	0.609	0.0022296	-4.77	-4.14	-1.24	TRIM23	tripartite motif containing 23
204861_s_at	0.609	0.0022376	4.77	-4.14	1.4	NAIP	NLR family apoptosis inhibitory protein
209903_s_at	0.609	0.0022391	4.77	-4.14	2.53	ATR	ATR serine/threonine kinase
1555890_at	0.609	0.0022466	4.76	-4.14	1.89	LOC101928605///OR2A1-AS1///OR2A9P///OR2A20P	uncharacterized LOC101928605///OR2A1 antisense RNA 1///olfactory receptor family 2 subfamily A member 9 pseudogene///olfactory receptor family 2 subfamily A member 20 pseudogene
228566_at	0.609	0.0022506	4.76	-4.14	1.51	RPRD1A	regulation of nuclear pre-mRNA domain containing 1A
230312_at	0.609	0.0022726	4.75	-4.14	2.11
1553719_s_at	0.609	0.0022856	4.75	-4.14	1.76	ZNF548	zinc finger protein 548
227366_at	0.609	0.0022932	-4.75	-4.14	-1.97	RILP	Rab interacting lysosomal protein
201837_s_at	0.609	0.0023008	4.74	-4.14	1.71	SUPT7L	SPT7-like STAGA complex gamma subunit
235987_at	0.609	0.0023233	4.73	-4.14	2.72	PRKXP1	protein kinase, X-linked, pseudogene 1
238129_s_at	0.609	0.0023366	-4.73	-4.14	-1.31	FZD2	frizzled class receptor 2
1564310_a_at	0.609	0.0023615	4.72	-4.14	2	PARP15	poly(ADP-ribose) polymerase family member 15
233852_at	0.609	0.0023712	4.72	-4.14	1.53	POLH	DNA polymerase eta
221738_at	0.609	0.002375	4.71	-4.14	1.22	RALGAPB	Ral GTPase activating protein non-catalytic beta subunit
233093_s_at	0.609	0.0023762	4.71	-4.14	1.95	BIRC6	baculoviral IAP repeat containing 6
228465_at	0.609	0.0023841	4.71	-4.14	2.22
226489_at	0.609	0.0023886	-4.71	-4.14	-2.06	TMCC3	transmembrane and coiled-coil domain family 3
214731_at	0.609	0.0024089	4.7	-4.14	1.2
1558174_at	0.609	0.0024316	-4.69	-4.14	-1.29	FAM43A	family with sequence similarity 43 member A
228160_at	0.609	0.0024407	4.69	-4.14	1.56	LINC00667	long intergenic non-protein coding RNA 667
201365_at	0.609	0.0024536	-4.69	-4.14	-2.15	OAZ2	ornithine decarboxylase antizyme 2
1570402_at	0.609	0.0024682	-4.68	-4.14	-1.52	KLC3	kinesin light chain 3
225015_s_at	0.609	0.0025095	-4.67	-4.14	-1.33	STK40	serine/threonine kinase 40
1555883_s_at	0.609	0.0025434	4.65	-4.14	1.27	SPIN3	spindlin family member 3
211619_s_at	0.609	0.0025675	-4.65	-4.14	-1.19	ALPPL2///ALPP	alkaline phosphatase, placental like 2///alkaline phosphatase, placental
203970_s_at	0.609	0.0025805	4.64	-4.14	1.57	PEX3	peroxisomal biogenesis factor 3
235027_at	0.609	0.0025929	4.64	-4.14	1.48	ZNF736	zinc finger protein 736
221935_s_at	0.609	0.0026024	4.63	-4.14	1.26	EOGT	EGF domain specific O-linked N-acetylglucosamine transferase
1562364_at	0.609	0.0026054	4.63	-4.14	1.23	GVINP1	GTPase, very large interferon inducible pseudogene 1
205900_at	0.609	0.0026152	-4.63	-4.14	-2.28	KRT1	keratin 1
227896_at	0.609	0.0026224	4.63	-4.14	1.23	BCCIP	BRCA2 and CDKN1A interacting protein
207078_at	0.609	0.0026387	4.62	-4.14	2.07	MED6	mediator complex subunit 6
242904_x_at	0.609	0.002668	4.61	-4.15	1.45
217482_at	0.609	0.0026872	4.61	-4.15	1.59
204407_at	0.609	0.0026997	4.6	-4.15	1.65	TTF2	transcription termination factor 2
237337_at	0.609	0.0027642	4.58	-4.15	1.41
242028_at	0.609	0.0028148	4.57	-4.15	1.31	ZNF709	zinc finger protein 709
205620_at	0.609	0.0028153	-4.57	-4.15	-1.21	F10	coagulation factor X
229844_at	0.609	0.0028275	4.56	-4.15	1.74	FOXP1	forkhead box P1
216644_at	0.609	0.0028275	4.56	-4.15	1.28
237370_at	0.609	0.0028405	-4.56	-4.15	-1.22
202448_s_at	0.609	0.002851	-4.56	-4.15	-1.91	ZER1	zyg-11 related cell cycle regulator
212366_at	0.609	0.0028628	4.55	-4.15	1.59	ZNF292	zinc finger protein 292
212319_at	0.609	0.0028857	4.54	-4.15	1.88	SGSM2	small G protein signaling modulator 2
234214_at	0.609	0.0029176	-4.54	-4.15	-1.33
244290_at	0.609	0.0029714	4.52	-4.15	1.46
208051_s_at	0.609	0.0029759	4.52	-4.15	1.64	PAIP1	poly(A) binding protein interacting protein 1
244625_at	0.609	0.0029787	4.52	-4.15	1.85
211372_s_at	0.609	0.0029824	-4.52	-4.15	-3.02	IL1R2	interleukin 1 receptor type 2
242057_at	0.609	0.002999	4.51	-4.15	2.06
228384_s_at	0.609	0.0030368	4.5	-4.15	1.25	PYROXD2	pyridine nucleotide-disulphide oxidoreductase domain 2
55081_at	0.609	0.0030728	4.49	-4.15	1.37	MICALL1	MICAL like 1
237747_at	0.609	0.0030754	4.49	-4.15	1.22	LOC100507281	uncharacterized LOC100507281
228529_at	0.609	0.0030903	4.49	-4.15	1.57	LSM8	LSM8 homolog, U6 small nuclear RNA associated
1568900_a_at	0.609	0.0030906	4.49	-4.15	1.4	ZNF568	zinc finger protein 568
1552862_at	0.609	0.0030911	4.49	-4.15	1.16	RUSC1-AS1	RUSC1 antisense RNA 1
216019_x_at	0.609	0.0031356	-4.47	-4.15	-1.15	MIR6716///PHLDB1	microRNA 6716///pleckstrin homology like domain family B member 1
1570143_at	0.609	0.0031611	4.47	-4.15	1.54
233665_x_at	0.609	0.0031693	4.46	-4.15	1.49	MTO1	mitochondrial tRNA translation optimization 1
1558711_at	0.609	0.0031777	4.46	-4.15	1.54	FAM13A-AS1	FAM13A antisense RNA 1
1557263_s_at	0.609	0.003185	4.46	-4.15	1.33	LOC102724814	uncharacterized LOC102724814
230299_s_at	0.609	0.0031925	-4.46	-4.15	-1.42	WNT5B	Wnt family member 5B
1552516_a_at	0.609	0.0031979	-4.46	-4.15	-1.12	HIPK1	homeodomain interacting protein kinase 1
222566_at	0.609	0.0032093	4.45	-4.16	1.34	KMT5B	lysine methyltransferase 5B
226815_at	0.609	0.0032347	4.45	-4.16	1.28	TAMM41	TAM41 mitochondrial translocator assembly and maintenance homolog
1560395_at	0.609	0.0032445	4.44	-4.16	1.12
212842_x_at	0.609	0.0032582	4.44	-4.16	2.31	RGPD6///RGPD8///RGPD3///RGPD4///RGPD5	RANBP2-like and GRIP domain containing 6///RANBP2-like and GRIP domain containing 8///RANBP2-like and GRIP domain containing 3///RANBP2-like and GRIP domain containing 4///RANBP2-like and GRIP domain containing 5
221221_s_at	0.609	0.0032861	4.43	-4.16	1.38	KLHL3	kelch like family member 3
235583_at	0.609	0.0032867	-4.43	-4.16	-1.26	ILDR1	immunoglobulin like domain containing receptor 1
229484_at	0.609	0.0032897	-4.43	-4.16	-1.17	PPM1J	protein phosphatase, Mg2+/Mn2+ dependent 1J
226800_at	0.609	0.003291	4.43	-4.16	1.62	EFCAB7	EF-hand calcium binding domain 7
226670_s_at	0.609	0.0033003	4.43	-4.16	1.95	PABPC1L	poly(A) binding protein cytoplasmic 1 like
241018_at	0.609	0.0033075	4.43	-4.16	1.44	TMEM59	transmembrane protein 59
206440_at	0.609	0.0033124	-4.43	-4.16	-1.35	LIN7A	lin-7 homolog A, crumbs cell polarity complex component
235603_at	0.609	0.0033487	4.42	-4.16	1.52	HNRNPU	heterogeneous nuclear ribonucleoprotein U
204505_s_at	0.609	0.0033656	-4.41	-4.16	-2.44	DMTN	dematin actin binding protein
236981_at	0.609	0.0033769	-4.41	-4.16	-1.19	C17orf99	chromosome 17 open reading frame 99
230045_at	0.609	0.0033894	-4.41	-4.16	-1.14	CNTN2	contactin 2
227732_at	0.609	0.0034106	4.4	-4.16	1.42	ATXN7L1	ataxin 7 like 1
205372_at	0.609	0.003415	4.4	-4.16	1.7	PLAG1	PLAG1 zinc finger
237570_x_at	0.609	0.0034162	-4.4	-4.16	-1.28
242932_at	0.609	0.0034218	4.4	-4.16	2.03
218916_at	0.609	0.0034374	-4.4	-4.16	-1.1	ZNF768///ZNF747	zinc finger protein 768///zinc finger protein 747
228634_s_at	0.609	0.0034502	-4.39	-4.16	-2.88	YBX3	Y-box binding protein 3
244123_at	0.609	0.0034582	-4.39	-4.16	-1.43
230187_s_at	0.609	0.0034802	4.39	-4.16	1.67	LOC102724851	uncharacterized LOC102724851
222360_at	0.609	0.0034929	4.38	-4.16	1.17	DPH5	diphthamide biosynthesis 5
214220_s_at	0.609	0.003507	4.38	-4.16	1.35	ALMS1	ALMS1, centrosome and basal body associated protein
227001_at	0.609	0.003515	4.38	-4.16	1.51	NIPAL2	NIPA like domain containing 2
239184_at	0.609	0.0035322	4.37	-4.16	1.33
222762_x_at	0.609	0.0035368	4.37	-4.16	1.3	LIMD1	LIM domains containing 1
1559097_at	0.609	0.0035459	4.37	-4.16	1.84	LINC01550	long intergenic non-protein coding RNA 1550
209681_at	0.609	0.0035685	4.36	-4.16	1.4	SLC19A2	solute carrier family 19 member 2
216069_at	0.609	0.0035742	4.36	-4.16	2.55	PRMT2	protein arginine methyltransferase 2
241991_at	0.609	0.0035909	4.36	-4.16	2.69
230683_at	0.609	0.0035967	4.36	-4.16	1.36	PPP4R1L	protein phosphatase 4 regulatory subunit 1 like (pseudogene)
37408_at	0.609	0.0036097	-4.35	-4.16	-1.44	MRC2	mannose receptor C type 2
231075_x_at	0.609	0.0036201	4.35	-4.16	1.38	ABI2	abl-interactor 2
228052_x_at	0.609	0.0036786	-4.34	-4.16	-1.38	TCF3	transcription factor 3
235154_at	0.609	0.0036797	4.34	-4.16	1.64	TAF3	TATA-box binding protein associated factor 3
216110_x_at	0.609	0.0036803	4.34	-4.16	1.24	LOC105373738	uncharacterized LOC105373738
243363_at	0.609	0.0036823	4.34	-4.16	1.51	LEF1-AS1	LEF1 antisense RNA 1
236923_x_at	0.609	0.003694	4.34	-4.16	1.5
230314_at	0.609	0.0036989	4.33	-4.16	2.15
219603_s_at	0.609	0.0037166	4.33	-4.16	1.48	ZNF226	zinc finger protein 226
218397_at	0.609	0.0037645	4.32	-4.16	1.52	FANCL	Fanconi anemia complementation group L
221616_s_at	0.609	0.0037647	4.32	-4.16	1.11	TAF9B	TATA-box binding protein associated factor 9b
223245_at	0.609	0.0037722	4.32	-4.16	1.79	STRBP	spermatid perinuclear RNA binding protein
1557113_at	0.609	0.0037826	4.32	-4.16	1.41	LOC283588	uncharacterized LOC283588
228896_at	0.609	0.0037881	-4.31	-4.16	-1.19
238457_at	0.609	0.0037901	4.31	-4.16	1.09	DGKE	diacylglycerol kinase epsilon
1554628_at	0.609	0.0037929	4.31	-4.16	1.31	ZNF57	zinc finger protein 57
228702_at	0.609	0.0037949	4.31	-4.16	1.94	LINC-PINT	long intergenic non-protein coding RNA, p53 induced transcript
223597_at	0.609	0.003795	-4.31	-4.16	-1.32	ITLN1	intelectin 1
225271_at	0.609	0.0038107	-4.31	-4.16	-1.66	TMEM63B	transmembrane protein 63B
212980_at	0.609	0.0038322	4.3	-4.17	2.33	AHSA2	AHA1, activator of heat shock 90kDa protein ATPase homolog 2 (yeast)
226925_at	0.609	0.003897	4.29	-4.17	1.43	PXYLP1	2-phosphoxylose phosphatase 1
237252_at	0.609	0.0039078	-4.29	-4.17	-1.34	THBD	thrombomodulin
212834_at	0.609	0.003919	4.29	-4.17	1.85	DDX52	DEAD-box helicase 52
223218_s_at	0.609	0.0039384	4.28	-4.17	2.15	NFKBIZ	NFKB inhibitor zeta
235509_at	0.609	0.0039424	4.28	-4.17	1.76	LOC100506538///NDUFAF6	uncharacterized LOC100506538///NADH:ubiquinone oxidoreductase complex assembly factor 6
208070_s_at	0.609	0.0039472	4.28	-4.17	1.66	REV3L	REV3 like, DNA directed polymerase zeta catalytic subunit
212771_at	0.609	0.0039562	4.28	-4.17	1.19	FAM171A1	family with sequence similarity 171 member A1
242573_at	0.609	0.0039962	4.27	-4.17	1.79
202515_at	0.609	0.0039979	4.27	-4.17	1.4	DLG1	discs large MAGUK scaffold protein 1
235982_at	0.609	0.0040044	4.27	-4.17	1.73	FCRL1	Fc receptor like 1
1566518_at	0.609	0.0040577	4.26	-4.17	1.96
238049_at	0.609	0.0040623	4.26	-4.17	1.32	GRAMD3	GRAM domain containing 3
1558700_s_at	0.609	0.0040884	4.25	-4.17	2.12	ZNF260	zinc finger protein 260
203434_s_at	0.609	0.0040888	-4.25	-4.17	-2.87	MME	membrane metallo-endopeptidase
215898_at	0.609	0.0040892	4.25	-4.17	1.52	TTLL5	tubulin tyrosine ligase like 5
231323_at	0.609	0.00412	4.24	-4.17	1.59	PSMB2	proteasome subunit beta 2
225705_at	0.609	0.0041208	4.24	-4.17	2.49	CEP95	centrosomal protein 95
231234_at	0.609	0.0041255	4.24	-4.17	1.27	CTSC	cathepsin C
231780_at	0.609	0.0041398	-4.24	-4.17	-1.29	GBGT1	globoside alpha-1,3-N-acetylgalactosaminyltransferase 1
229153_at	0.609	0.0041564	4.24	-4.17	1.61	SLC7A6OS	solute carrier family 7 member 6 opposite strand
230416_at	0.609	0.0042044	4.23	-4.17	1.26	PDZD8	PDZ domain containing 8
239145_at	0.609	0.0042237	-4.22	-4.17	-1.16	ZNF414	zinc finger protein 414
218545_at	0.609	0.0042238	4.22	-4.17	1.4	CCDC91	coiled-coil domain containing 91
227810_at	0.609	0.0042302	4.22	-4.17	1.5	ZNF558	zinc finger protein 558
243264_s_at	0.609	0.0042352	4.22	-4.17	1.4	C8orf44-SGK3///C8orf44///SGK3	C8orf44-SGK3 readthrough///chromosome 8 open reading frame 44///serum/glucocorticoid regulated kinase family member 3
236220_at	0.609	0.0042403	4.22	-4.17	2.37	SLC16A10	solute carrier family 16 member 10
236512_at	0.609	0.0042436	4.22	-4.17	1.28
232174_at	0.609	0.0042582	4.22	-4.17	1.22
222101_s_at	0.609	0.0042583	4.22	-4.17	1.08	DCHS1	dachsous cadherin-related 1
1552541_at	0.609	0.0042588	-4.22	-4.17	-1.3	TAGAP	T-cell activation RhoGTPase activating protein
213387_at	0.609	0.0042616	4.22	-4.17	2.19	ATAD2B	ATPase family, AAA domain containing 2B
214719_at	0.609	0.004316	4.21	-4.17	1.18	SLC46A3	solute carrier family 46 member 3
1558842_at	0.609	0.0043218	4.2	-4.17	1.28
211821_x_at	0.609	0.0043405	-4.2	-4.17	-2.78	GYPA	glycophorin A (MNS blood group)
218864_at	0.609	0.0043506	-4.2	-4.17	-2.78	TNS1	tensin 1
235507_at	0.609	0.0043523	-4.2	-4.17	-1.3	PCMTD1	protein-L-isoaspartate (D-aspartate) O-methyltransferase domain containing 1
203801_at	0.609	0.0043882	4.19	-4.17	1.51	MRPS14	mitochondrial ribosomal protein S14
230688_at	0.609	0.0043932	4.19	-4.17	1.22
209795_at	0.609	0.0044017	4.19	-4.17	1.45	CD69	CD69 molecule
1559932_at	0.609	0.0044046	4.19	-4.17	1.23
205566_at	0.609	0.0044144	-4.19	-4.17	-1.27	ABHD2	abhydrolase domain containing 2
238341_at	0.609	0.0044159	4.19	-4.17	2.05
1557238_s_at	0.609	0.0044185	4.19	-4.17	1.71
229926_at	0.609	0.0044264	4.18	-4.17	1.55	MIR3682	microRNA 3682
222849_s_at	0.609	0.0044337	4.18	-4.17	1.44	SCRN3	secernin 3
228334_x_at	0.609	0.0044389	4.18	-4.17	2.03	CEP44	centrosomal protein 44
226046_at	0.609	0.0044475	4.18	-4.17	1.26	MAPK8	mitogen-activated protein kinase 8
241486_at	0.609	0.0044758	-4.18	-4.17	-1.06
209315_at	0.609	0.004492	4.17	-4.17	1.72	HBS1L	HBS1 like translational GTPase
232395_x_at	0.609	0.0044946	4.17	-4.17	1.59	AGBL3	ATP/GTP binding protein like 3
233264_at	0.609	0.0045125	4.17	-4.18	1.28
228174_at	0.609	0.0045392	4.16	-4.18	2.17	SCAI	suppressor of cancer cell invasion
229074_at	0.609	0.0045566	4.16	-4.18	1.53	EHD4	EH domain containing 4
218825_at	0.609	0.0045641	-4.16	-4.18	-1.59	EGFL7	EGF like domain multiple 7
223333_s_at	0.609	0.0045691	-4.16	-4.18	-1.04	ANGPTL4	angiopoietin like 4
1557224_at	0.609	0.0045839	4.16	-4.18	1.51
242759_at	0.609	0.0046093	4.15	-4.18	2.15
210689_at	0.609	0.0046143	-4.15	-4.18	-1.13	CLDN14	claudin 14
202101_s_at	0.609	0.004618	-4.15	-4.18	-2.14	RALB	RALB Ras like proto-oncogene B
206004_at	0.609	0.004651	-4.14	-4.18	-1.13	TGM3	transglutaminase 3
203289_s_at	0.609	0.0046736	-4.14	-4.18	-1.86	NPRL3	NPR3 like, GATOR1 complex subunit
214221_at	0.609	0.0046739	4.14	-4.18	1.73	ALMS1	ALMS1, centrosome and basal body associated protein
223499_at	0.609	0.0046767	-4.14	-4.18	-1.07	C1QTNF5///MFRP	C1q and tumor necrosis factor related protein 5///membrane frizzled-related protein
223236_at	0.609	0.0046979	4.14	-4.18	1.27	NSRP1	nuclear speckle splicing regulatory protein 1
207094_at	0.609	0.0047023	-4.14	-4.18	-2.14	CXCR1	C-X-C motif chemokine receptor 1
233251_at	0.609	0.0047224	4.13	-4.18	1.95	STRBP	spermatid perinuclear RNA binding protein
215860_at	0.609	0.0047569	-4.13	-4.18	-1.32	SYT12	synaptotagmin 12
212310_at	0.609	0.0047902	4.12	-4.18	1.33	MIA3	MIA family member 3, ER export factor
229795_at	0.609	0.0047902	4.12	-4.18	1.05
229267_at	0.609	0.0048235	4.11	-4.18	1.1	LOC730268///ANAPC1	anaphase-promoting complex subunit 1-like///anaphase promoting complex subunit 1
227177_at	0.609	0.0048276	4.11	-4.18	1.18	CORO2A	coronin 2A
238881_at	0.609	0.0048299	4.11	-4.18	1.28
228589_at	0.609	0.0048542	-4.11	-4.18	-1.26	BASP1	brain abundant membrane attached signal protein 1
231477_at	0.609	0.0048585	-4.11	-4.18	-1.28
210000_s_at	0.609	0.0048747	-4.11	-4.18	-1.07	SOCS1	suppressor of cytokine signaling 1
1569201_a_at	0.609	0.0048798	4.11	-4.18	1.42
244197_x_at	0.609	0.0048867	4.1	-4.18	1.74
236408_at	0.609	0.0048921	4.1	-4.18	1.12
237900_at	0.609	0.0048935	-4.1	-4.18	-1.1	KLHDC4	kelch domain containing 4
213758_at	0.609	0.0048957	4.1	-4.18	1.47	COX4I1	cytochrome c oxidase subunit 4I1
228278_at	0.609	0.0049053	-4.1	-4.18	-1.2	NFIX	nuclear factor I X
219037_at	0.609	0.0049319	4.1	-4.18	1.74	RRP15	ribosomal RNA processing 15 homolog
217055_x_at	0.609	0.0049532	-4.09	-4.18	-1.33	SLC1A2	solute carrier family 1 member 2
1553099_at	0.609	0.0049647	4.09	-4.18	1.47	TIGD1	tigger transposable element derived 1
228577_x_at	0.609	0.0049704	4.09	-4.18	1.54	ODF2L	outer dense fiber of sperm tails 2 like
220206_at	0.609	0.0050024	4.08	-4.18	2.13	ZMYM1	zinc finger MYM-type containing 1
230720_at	0.609	0.0050233	-4.08	-4.18	-3.29	RNF182	ring finger protein 182
235220_at	0.609	0.0050349	4.08	-4.18	1.41	YIPF4	Yip1 domain family member 4
232138_at	0.609	0.0050497	4.08	-4.18	1.44	MBNL2	muscleblind like splicing regulator 2
222311_s_at	0.609	0.0050502	4.08	-4.18	1.39	SCAF4	SR-related CTD associated factor 4
221648_s_at	0.609	0.0050966	4.07	-4.18	1.79	AGMAT	agmatinase
234321_x_at	0.609	0.0051071	-4.07	-4.18	-1.2	NHSL1	NHS like 1
233874_at	0.609	0.005119	4.07	-4.18	1.33	SLAIN2	SLAIN motif family member 2
206123_at	0.609	0.0051287	-4.06	-4.18	-1.39	LLGL1	LLGL1, scribble cell polarity complex component
230564_at	0.609	0.0051325	-4.06	-4.18	-1.15	SIPA1L3	signal induced proliferation associated 1 like 3
214748_at	0.609	0.0051519	4.06	-4.18	1.03	N4BP2L2	NEDD4 binding protein 2 like 2
215155_at	0.609	0.0051625	4.06	-4.18	1.2	HEXA	hexosaminidase subunit alpha
228652_at	0.609	0.00518	4.06	-4.18	1.71	ZNF776	zinc finger protein 776
222685_at	0.609	0.0051805	4.06	-4.18	2.23	HAUS6	HAUS augmin like complex subunit 6
227979_at	0.609	0.0051931	4.05	-4.18	2.14	RBM4	RNA binding motif protein 4
223444_at	0.609	0.0051961	4.05	-4.18	1.72	SENP7	SUMO1/sentrin specific peptidase 7
1556126_s_at	0.609	0.0052089	4.05	-4.18	1.69
218644_at	0.609	0.0052161	-4.05	-4.18	-2.29	PLEK2	pleckstrin 2
206877_at	0.609	0.0052276	-4.05	-4.18	-1.15	MXD1	MAX dimerization protein 1
228781_at	0.609	0.00524	4.05	-4.18	1.45	OBFC1	oligonucleotide/oligosaccharide binding fold containing 1
1569652_at	0.609	0.0052409	4.05	-4.18	2.08	MLLT3	MLLT3, super elongation complex subunit
1558605_at	0.609	0.0052528	4.05	-4.18	2.35
203804_s_at	0.609	0.0052885	4.04	-4.18	2.67	LUC7L3	LUC7 like 3 pre-mRNA splicing factor
243362_s_at	0.609	0.005313	4.04	-4.19	2.07	LEF1-AS1	LEF1 antisense RNA 1
209374_s_at	0.609	0.0053225	4.03	-4.19	1.89	IGHM	immunoglobulin heavy constant mu
226429_at	0.609	0.0053259	4.03	-4.19	1.02	GPALPP1	GPALPP motifs containing 1
1552978_a_at	0.609	0.0053882	-4.02	-4.19	-1.25	SCAMP1	secretory carrier membrane protein 1
217203_at	0.609	0.0054267	-4.02	-4.19	-1.53
1559975_at	0.609	0.005431	4.02	-4.19	1.42	BTG1	BTG anti-proliferation factor 1
1560579_s_at	0.609	0.0054341	-4.02	-4.19	-1.01	SLC16A1-AS1	SLC16A1 antisense RNA 1
219220_x_at	0.609	0.0054395	4.02	-4.19	1.5	MRPS22	mitochondrial ribosomal protein S22
229231_at	0.609	0.0054438	4.02	-4.19	1.77	LRRC37B	leucine rich repeat containing 37B
244797_at	0.609	0.0054446	-4.02	-4.19	-1.13	LINC01159	long intergenic non-protein coding RNA 1159
218932_at	0.609	0.0054889	4.01	-4.19	1.74	ZNHIT6	zinc finger HIT-type containing 6
242423_x_at	0.609	0.0055114	4.01	-4.19	1.52
210357_s_at	0.609	0.0055156	-4.01	-4.19	-1.06	SMOX	spermine oxidase
227982_at	0.609	0.0055189	4.01	-4.19	1.81	SEPSECS	Sep (O-phosphoserine) tRNA:Sec (selenocysteine) tRNA synthase
239628_at	0.609	0.005523	-4	-4.19	-1.03
213645_at	0.609	0.0055428	4	-4.19	1.87	ENOSF1	enolase superfamily member 1
230170_at	0.609	0.0055479	-4	-4.19	-1.2	OSM	oncostatin M
1556932_at	0.609	0.0055651	4	-4.19	1.27
210794_s_at	0.609	0.0056174	-3.99	-4.19	-1.12	MEG3	maternally expressed 3 (non-protein coding)
214556_at	0.609	0.005621	-3.99	-4.19	-1.04	SSTR4	somatostatin receptor 4
228661_s_at	0.609	0.0056292	3.99	-4.19	2.52	LOC102606465	uncharacterized LOC102606465
204202_at	0.609	0.0056356	3.99	-4.19	1.11	IQCE	IQ motif containing E
232055_at	0.609	0.0056368	3.99	-4.19	1.65	SFXN1	sideroflexin 1
223096_at	0.609	0.0056379	3.99	-4.19	1.64	NOP58	NOP58 ribonucleoprotein
239853_at	0.609	0.0056563	-3.99	-4.19	-1.87	KLC3	kinesin light chain 3
1558292_s_at	0.609	0.0056591	3.99	-4.19	1.67	PIGW	phosphatidylinositol glycan anchor biosynthesis class W
222610_s_at	0.609	0.0056651	3.98	-4.19	1.49	S100PBP	S100P binding protein
203431_s_at	0.609	0.0056852	3.98	-4.19	1.53	ARHGAP32	Rho GTPase activating protein 32
233371_at	0.609	0.0056862	-3.98	-4.19	-3.89	ABCC13	ATP binding cassette subfamily C member 13 (pseudogene)
230275_at	0.609	0.0057183	-3.98	-4.19	-1.17	ARSI	arylsulfatase family member I
217255_at	0.609	0.0057275	-3.98	-4.19	-1.06
212060_at	0.609	0.0057294	3.98	-4.19	2.35	U2SURP	U2 snRNP associated SURP domain containing
1570571_at	0.609	0.0057362	3.97	-4.19	2.51	CCDC91	coiled-coil domain containing 91
216332_at	0.609	0.0057449	-3.97	-4.19	-1.35	POU6F1	POU class 6 homeobox 1
224304_x_at	0.609	0.0057488	3.97	-4.19	1.31	NIN	ninein
218827_s_at	0.609	0.0057513	3.97	-4.19	1.85	CEP192	centrosomal protein 192
218877_s_at	0.609	0.005771	3.97	-4.19	2.24	TRMT11	tRNA methyltransferase 11 homolog
227409_at	0.609	0.0058063	3.96	-4.19	1.46	PPP1R3E	protein phosphatase 1 regulatory subunit 3E
217002_s_at	0.609	0.0058071	-3.96	-4.19	-1.02	HTR3A	5-hydroxytryptamine receptor 3A
229489_at	0.609	0.005843	-3.96	-4.19	-1.36
239348_at	0.609	0.0058559	3.96	-4.19	1.17
1568870_at	0.609	0.0058652	3.96	-4.19	1.39	SLC24A4	solute carrier family 24 member 4
227520_at	0.609	0.0058663	3.96	-4.19	1.81	TXLNG	taxilin gamma
210705_s_at	0.609	0.0058792	3.95	-4.19	1.35	TRIM5	tripartite motif containing 5
223538_at	0.609	0.0058815	3.95	-4.19	1.03	SERF1B///SERF1A	small EDRK-rich factor 1B///small EDRK-rich factor 1A
239311_at	0.609	0.0058858	3.95	-4.19	1.5
242211_x_at	0.609	0.0058904	-3.95	-4.19	-1.02	WDR90	WD repeat domain 90
207384_at	0.609	0.0058946	-3.95	-4.19	-1.84	PGLYRP1	peptidoglycan recognition protein 1
229672_at	0.609	0.0058957	3.95	-4.19	1.33	UQCC1	ubiquinol-cytochrome c reductase complex assembly factor 1
232295_at	0.609	0.0059119	3.95	-4.19	1.32	GFM1	G elongation factor mitochondrial 1
213186_at	0.609	0.0059208	3.95	-4.19	1.46	DZIP3	DAZ interacting zinc finger protein 3
204299_at	0.609	0.0059306	3.95	-4.19	1.93	SRSF10	serine and arginine rich splicing factor 10
218184_at	0.609	0.005939	3.95	-4.19	1.55	TULP4	tubby like protein 4
214428_x_at	0.609	0.0059555	-3.94	-4.19	-1.56	C4B_2///C4B///C4A	complement component 4B (Chido blood group), copy 2///complement component 4B (Chido blood group)///complement component 4A (Rodgers blood group)
244878_at	0.609	0.0059687	3.94	-4.19	2.52
240213_at	0.609	0.0059767	-3.94	-4.19	-1.19
232000_at	0.609	0.005977	3.94	-4.19	1.72	TTC39B	tetratricopeptide repeat domain 39B
226337_at	0.609	0.0059817	3.94	-4.19	2.07	GORAB	golgin, RAB6 interacting
226858_at	0.609	0.0059903	3.94	-4.19	1.12	CSNK1E	casein kinase 1 epsilon
201333_s_at	0.609	0.005993	-3.94	-4.19	-2.09	ARHGEF12	Rho guanine nucleotide exchange factor 12
230005_at	0.609	0.0060018	3.94	-4.19	1.11	SVIP	small VCP interacting protein
238175_at	0.609	0.0060096	3.94	-4.19	1.29
213677_s_at	0.609	0.0060206	3.94	-4.19	2.22	PMS1	PMS1 homolog 1, mismatch repair system component
219757_s_at	0.609	0.0060434	3.93	-4.19	1.3	TMEM260	transmembrane protein 260
238744_at	0.609	0.0060829	3.93	-4.19	1.41	DPH6	diphthamine biosynthesis 6
242916_at	0.609	0.006084	3.93	-4.19	1.38	CNTRL	centriolin
233341_s_at	0.609	0.0061584	3.92	-4.19	1.03	POLR1B	RNA polymerase I subunit B
239416_at	0.609	0.0061625	-3.92	-4.19	-1.19	FBXL6	F-box and leucine rich repeat protein 6
235230_at	0.609	0.0062031	3.91	-4.2	1.8	PLCXD2	phosphatidylinositol specific phospholipase C X domain containing 2
224371_at	0.609	0.0062186	-3.91	-4.2	-1	ADAMTSL1	ADAMTS like 1
242886_at	0.609	0.0062267	3.91	-4.2	1.46
218701_at	0.609	0.0062274	3.91	-4.2	1.68	LACTB2	lactamase beta 2
203191_at	0.609	0.0062386	-3.91	-4.2	-1.1	ABCB6	ATP binding cassette subfamily B member 6 (Langereis blood group)
1554115_at	0.609	0.0062419	-3.91	-4.2	-1.1	C5orf58	chromosome 5 open reading frame 58
208474_at	0.609	0.0062435	-3.91	-4.2	-1.14	CLDN6	claudin 6
238604_at	0.609	0.0062453	3.91	-4.2	2.3
224050_s_at	0.609	0.0062551	-3.91	-4.2	-1.01
228381_at	0.609	0.0062719	3.9	-4.2	1.47	ATF7IP2	activating transcription factor 7 interacting protein 2
216859_x_at	0.609	0.0062771	3.9	-4.2	1.14
219482_at	0.609	0.0062833	3.9	-4.2	1.21	SETD4	SET domain containing 4
231144_at	0.609	0.0063074	-3.9	-4.2	-1.18	SMARCD3	SWI/SNF related, matrix associated, actin dependent regulator of chromatin, subfamily d, member 3
207413_s_at	0.609	0.006319	-3.9	-4.2	-1.02	SCN5A	sodium voltage-gated channel alpha subunit 5
221229_s_at	0.609	0.0063235	3.9	-4.2	1.84	TRMT61B	tRNA methyltransferase 61B
202883_s_at	0.609	0.0063717	3.89	-4.2	1.02	PPP2R1B	protein phosphatase 2 scaffold subunit Abeta
227489_at	0.609	0.0063791	3.89	-4.2	1.64	SMURF2	SMAD specific E3 ubiquitin protein ligase 2
210396_s_at	0.609	0.0063917	3.89	-4.2	1.45	SMG1P5///BOLA2///SMG1P2	SMG1P5, nonsense mediated mRNA decay associated PI3K related kinase pseudogene 5///bolA family member 2///SMG1P2, nonsense mediated mRNA decay associated PI3K related kinase pseudogene 2
211721_s_at	0.609	0.0063983	3.89	-4.2	1.28	ZNF551	zinc finger protein 551
243731_at	0.609	0.0064151	-3.89	-4.2	-1.02
226660_at	0.609	0.0064176	3.88	-4.2	1.4	RPS6KB1	ribosomal protein S6 kinase B1
205389_s_at	0.609	0.0064311	-3.88	-4.2	-1.98	ANK1	ankyrin 1
244555_at	0.609	0.0064345	-3.88	-4.2	-1.18
209589_s_at	0.609	0.0064355	-3.88	-4.2	-1.36	EPHB2	EPH receptor B2
213857_s_at	0.609	0.0064515	3.88	-4.2	1.16	CD47	CD47 molecule
204349_at	0.609	0.00646	3.88	-4.2	1.26	MED7	mediator complex subunit 7
228476_at	0.609	0.0064896	3.88	-4.2	1.16	CCDC191	coiled-coil domain containing 191
217604_at	0.609	0.0065023	3.87	-4.2	1.58
238912_x_at	0.609	0.0065062	3.87	-4.2	1.47	C9orf85	chromosome 9 open reading frame 85
210885_s_at	0.609	0.0065182	-3.87	-4.2	-1.22	TRIM15	tripartite motif containing 15
236839_at	0.609	0.0065209	3.87	-4.2	1.3
241825_at	0.609	0.0065348	3.87	-4.2	1.05	TYW5	tRNA-yW synthesizing protein 5
233032_x_at	0.609	0.0065388	-3.87	-4.2	-1.23
227809_at	0.609	0.0065416	3.87	-4.2	1.43	ZC3H6	zinc finger CCCH-type containing 6
223338_s_at	0.609	0.0065505	3.87	-4.2	1.03	ATPIF1	ATPase inhibitory factor 1
215844_at	0.609	0.0065637	-3.87	-4.2	-1.15	TNPO2	transportin 2
239663_x_at	0.609	0.0065693	-3.87	-4.2	-1.18	LARP1	La ribonucleoprotein domain family member 1
238633_at	0.609	0.0066264	3.86	-4.2	1.35	EPC1	enhancer of polycomb homolog 1
231710_at	0.609	0.006657	-3.86	-4.2	-1.3	CAPS	calcyphosine
223161_at	0.609	0.0066686	3.85	-4.2	1.16	KIAA1147	KIAA1147
222369_at	0.609	0.0066827	3.85	-4.2	1.84	NAA40	N(alpha)-acetyltransferase 40, NatD catalytic subunit
218155_x_at	0.609	0.0066968	3.85	-4.2	1.29	TSR1	TSR1, ribosome maturation factor
233849_s_at	0.609	0.0067096	3.85	-4.2	1.72	ARHGAP5	Rho GTPase activating protein 5
219972_s_at	0.609	0.0067213	3.85	-4.2	1.36	PCNX4	pecanex homolog 4 (Drosophila)
1560199_x_at	0.609	0.0067325	3.85	-4.2	1.9
213262_at	0.609	0.0067328	3.85	-4.2	2.31	SACS	sacsin molecular chaperone
238722_x_at	0.609	0.0067525	3.84	-4.2	1.99	NAPEPLD	N-acyl phosphatidylethanolamine phospholipase D
214594_x_at	0.609	0.0067646	3.84	-4.2	1.16	ATP8B1	ATPase phospholipid transporting 8B1
219443_at	0.609	0.0067773	3.84	-4.2	1.24	TASP1	taspase 1
210873_x_at	0.609	0.0068124	3.84	-4.2	1.47	APOBEC3A_B///APOBEC3A	APOBEC3A and APOBEC3B deletion hybrid///apolipoprotein B mRNA editing enzyme catalytic subunit 3A
1554327_a_at	0.609	0.0068167	-3.84	-4.2	-1.03	CANT1	calcium activated nucleotidase 1
229732_at	0.609	0.0068345	3.84	-4.2	1.29	ZNF823	zinc finger protein 823
241689_at	0.609	0.0068449	3.83	-4.2	1.59	METTL14	methyltransferase like 14
243003_at	0.609	0.0068731	3.83	-4.2	1.49
206565_x_at	0.609	0.0068866	3.83	-4.2	1.37	SMA4	glucuronidase beta pseudogene
240594_at	0.609	0.0068893	3.83	-4.2	1.89
227926_s_at	0.609	0.0068996	3.83	-4.2	1.26	NBPF20	neuroblastoma breakpoint family member 20
228412_at	0.609	0.0069017	-3.83	-4.2	-1.44	LOC643072	uncharacterized LOC643072
224185_at	0.609	0.0069493	3.82	-4.2	1.36
225586_at	0.609	0.0069554	3.82	-4.2	1.33	DPH7	diphthamide biosynthesis 7
208691_at	0.609	0.0069604	3.82	-4.2	1.78	TFRC	transferrin receptor
204697_s_at	0.609	0.0069848	-3.82	-4.2	-1.3	CHGA	chromogranin A
204332_s_at	0.609	0.0069861	3.82	-4.2	1.42	AGA	aspartylglucosaminidase
215525_at	0.609	0.007004	3.82	-4.2	1.25
210034_s_at	0.609	0.0070709	3.81	-4.2	1.04	RPL5///SNORD21	ribosomal protein L5///small nucleolar RNA, C/D box 21
1562067_at	0.609	0.0070982	3.81	-4.2	1.33
233241_at	0.609	0.0071083	3.8	-4.2	1.36	KIZ	kizuna centrosomal protein
226441_at	0.609	0.0071216	3.8	-4.2	1.13	MAP3K2	mitogen-activated protein kinase kinase kinase 2
228528_at	0.609	0.0071484	3.8	-4.2	1.51	MIR29C///MIR29B2	microRNA 29c///microRNA 29b-2
1558969_a_at	0.609	0.0071513	3.8	-4.2	1.02	RPL32P3	ribosomal protein L32 pseudogene 3
222804_x_at	0.609	0.0071531	-3.8	-4.2	-1.84	DCAF10	DDB1 and CUL4 associated factor 10
209979_at	0.609	0.0071751	-3.8	-4.2	-1.01	ADARB1	adenosine deaminase, RNA specific B1
221672_s_at	0.609	0.0071888	-3.8	-4.21	-1.39	TRAPPC9	trafficking protein particle complex 9
207289_at	0.609	0.0071911	-3.8	-4.21	-1.14	MMP25	matrix metallopeptidase 25
205667_at	0.609	0.0071925	3.79	-4.21	1.04	WRN	Werner syndrome RecQ like helicase
1557302_at	0.609	0.0072151	3.79	-4.21	1.4	ZNF585B	zinc finger protein 585B
210701_at	0.609	0.0072292	3.79	-4.21	1.52	CFDP1	craniofacial development protein 1
230439_at	0.609	0.0072389	-3.79	-4.21	-1.03	RBAKDN	RBAK downstream neighbor (non-protein coding)
243089_at	0.609	0.0072559	3.79	-4.21	1.39
232568_at	0.609	0.0072784	3.79	-4.21	1.46	MGC24103	uncharacterized MGC24103
206887_at	0.609	0.0072799	-3.79	-4.21	-1	ACKR2	atypical chemokine receptor 2
1556451_at	0.609	0.0072908	3.78	-4.21	1.81
223671_x_at	0.609	0.007292	3.78	-4.21	1.05	DPH5	diphthamide biosynthesis 5
231659_at	0.609	0.0073151	-3.78	-4.21	-1.18	ST3GAL3	ST3 beta-galactoside alpha-2,3-sialyltransferase 3
233660_at	0.609	0.0073204	-3.78	-4.21	-1.01	EHD4	EH domain containing 4
229468_at	0.609	0.0073258	3.78	-4.21	1.28	TEN1-CDK3///CDK3	TEN1-CDK3 readthrough (NMD candidate)///cyclin dependent kinase 3
1555561_a_at	0.609	0.0073353	-3.78	-4.21	-1.18	UGGT2	UDP-glucose glycoprotein glucosyltransferase 2
206573_at	0.609	0.0073383	-3.78	-4.21	-1.4	KCNQ3	potassium voltage-gated channel subfamily Q member 3
230300_at	0.609	0.0073441	3.78	-4.21	1.4	PSMA5	proteasome subunit alpha 5
230790_x_at	0.609	0.0073796	3.77	-4.21	1.11	FOXN3	forkhead box N3
228722_at	0.609	0.0073927	3.77	-4.21	2.11	PRMT2	protein arginine methyltransferase 2
225353_s_at	0.609	0.0074064	-3.77	-4.21	-1.07	C1QC	complement C1q C chain
203753_at	0.609	0.007431	3.77	-4.21	1.28	TCF4	transcription factor 4
1554447_at	0.609	0.0074338	3.77	-4.21	2.44	JPX	JPX transcript, XIST activator (non-protein coding)
228122_at	0.609	0.0074818	3.76	-4.21	1.79	CCDC66	coiled-coil domain containing 66
1553826_a_at	0.609	0.0074824	-3.76	-4.21	-1.04	PRR35	proline rich 35
233152_x_at	0.609	0.0074827	3.76	-4.21	1.61
208110_x_at	0.609	0.0075082	-3.76	-4.21	-1.06	MED25	mediator complex subunit 25
227533_at	0.609	0.0075232	3.76	-4.21	1.26	RALGPS2	Ral GEF with PH domain and SH3 binding motif 2
231445_at	0.609	0.0075268	-3.76	-4.21	-1.08	PAX1	paired box 1
230598_at	0.609	0.0075406	3.76	-4.21	1.57
210018_x_at	0.609	0.0075467	3.76	-4.21	1.18	MALT1	MALT1 paracaspase
241816_at	0.609	0.0075688	3.76	-4.21	1.16
229510_at	0.609	0.0075888	3.75	-4.21	1.4	MS4A14	membrane spanning 4-domains A14
226604_at	0.609	0.0075895	3.75	-4.21	1.17	TMTC3	transmembrane and tetratricopeptide repeat containing 3
1565886_at	0.609	0.0076132	3.75	-4.21	1.43
213809_x_at	0.609	0.0076385	-3.75	-4.21	-1.22	TCF3	transcription factor 3
1569369_at	0.609	0.007668	3.74	-4.21	1.59	ZFYVE28	zinc finger FYVE-type containing 28
227173_s_at	0.609	0.0076747	3.74	-4.21	1.27	BACH2	BTB domain and CNC homolog 2
238335_at	0.609	0.0076836	3.74	-4.21	1.08	DNAJC21	DnaJ heat shock protein family (Hsp40) member C21
229314_at	0.609	0.0077474	-3.74	-4.21	-1.01
204636_at	0.609	0.0077575	-3.74	-4.21	-1.1	COL17A1	collagen type XVII alpha 1 chain
243968_x_at	0.609	0.0077583	3.74	-4.21	1.21	FCRL1	Fc receptor like 1
228592_at	0.609	0.0077645	3.74	-4.21	1.9	MS4A1	membrane spanning 4-domains A1
235410_at	0.609	0.0077705	3.73	-4.21	2.83	NPHP3	nephronophthisis 3 (adolescent)
231022_at	0.609	0.0077752	3.73	-4.21	1.34	OCLN	occludin
240733_at	0.609	0.0078327	3.73	-4.21	1.48
218193_s_at	0.609	0.0078392	3.73	-4.21	1.1	GOLT1B	golgi transport 1B
226363_at	0.609	0.0078465	3.73	-4.21	1.39	ABCC5	ATP binding cassette subfamily C member 5
228624_at	0.609	0.0078505	3.73	-4.21	1.27	TMEM144	transmembrane protein 144
219227_at	0.609	0.0078672	-3.72	-4.21	-1.62	CCNJL	cyclin J like
242818_x_at	0.609	0.0078826	3.72	-4.21	1.53	YIPF4	Yip1 domain family member 4
225216_at	0.609	0.0078947	3.72	-4.21	1.29	FAM199X	family with sequence similarity 199, X-linked
238458_at	0.609	0.0079056	3.72	-4.21	1.45	MICU3	mitochondrial calcium uptake family member 3
238012_at	0.609	0.0079122	3.72	-4.21	1.08	DPP7	dipeptidyl peptidase 7
213666_at	0.609	0.0079343	3.72	-4.21	2.39	2020-09-06	septin 6
228291_s_at	0.609	0.0079457	3.72	-4.21	1.36	KIZ	kizuna centrosomal protein
232012_at	0.609	0.0079571	3.72	-4.21	1.35	CAPN1	calpain 1
1557555_at	0.609	0.0079675	3.72	-4.21	1.48
1558154_at	0.609	0.0079759	3.71	-4.21	1.01
230752_at	0.609	0.0079868	3.71	-4.21	1.06
204274_at	0.609	0.0080239	3.71	-4.21	1.18	EBAG9	estrogen receptor binding site associated, antigen, 9
240254_at	0.609	0.0080286	3.71	-4.21	1.92
210042_s_at	0.609	0.0080317	3.71	-4.21	1.43	CTSZ	cathepsin Z
213226_at	0.609	0.0080485	3.71	-4.21	1.2	CCNA2	cyclin A2
228617_at	0.609	0.0080524	3.71	-4.21	2.65	XAF1	XIAP associated factor 1
209774_x_at	0.609	0.00806	3.71	-4.21	1.59	CXCL2	C-X-C motif chemokine ligand 2
39318_at	0.609	0.0080637	3.71	-4.21	1.74	TCL1A	T-cell leukemia/lymphoma 1A
232643_at	0.609	0.0080821	-3.7	-4.21	-1.02	POLR2F	RNA polymerase II subunit F
212827_at	0.609	0.0080895	3.7	-4.21	1.49	IGHM	immunoglobulin heavy constant mu
231960_at	0.609	0.0080895	3.7	-4.21	1.27	BRWD1	bromodomain and WD repeat domain containing 1
223197_s_at	0.609	0.0081106	3.7	-4.21	1.48	SMARCAD1	SWI/SNF-related, matrix-associated actin-dependent regulator of chromatin, subfamily a, containing DEAD/H box 1
240222_at	0.609	0.0081123	3.7	-4.21	1.11
218352_at	0.609	0.0081327	3.7	-4.21	2.35	RCBTB1	RCC1 and BTB domain containing protein 1
223988_x_at	0.609	0.0081361	3.7	-4.21	2.05	METTL17	methyltransferase like 17
1558688_at	0.609	0.0081456	-3.7	-4.21	-2.7	STX17-AS1	STX17 antisense RNA 1
1554999_at	0.609	0.0081473	3.7	-4.21	1.15	RASGEF1B	RasGEF domain family member 1B
224365_s_at	0.609	0.0081666	3.7	-4.21	1.33	TIGD7	tigger transposable element derived 7
205561_at	0.609	0.0081853	-3.69	-4.21	-1.01	KCTD17	potassium channel tetramerization domain containing 17
1569867_at	0.609	0.0082097	3.69	-4.21	1.07	EME2	essential meiotic structure-specific endonuclease subunit 2
209597_s_at	0.609	0.0082156	-3.69	-4.21	-1.23	PNMA2	paraneoplastic Ma antigen 2
229491_at	0.609	0.0082209	3.69	-4.21	1.15	SLC9B2	solute carrier family 9 member B2
240908_at	0.609	0.0082238	3.69	-4.21	1.68
231281_at	0.609	0.0082289	3.69	-4.21	1.13
206314_at	0.609	0.0082291	3.69	-4.21	1.48	ZKSCAN7	zinc finger with KRAB and SCAN domains 7
205250_s_at	0.609	0.0082577	3.69	-4.21	1.93	CEP290	centrosomal protein 290
238403_at	0.609	0.0082597	-3.69	-4.21	-1.24
214407_x_at	0.609	0.0082676	-3.69	-4.21	-2.76	GYPB	glycophorin B (MNS blood group)
222541_at	0.609	0.0082683	3.69	-4.21	1.18	RSF1	remodeling and spacing factor 1
218368_s_at	0.609	0.0082757	-3.69	-4.21	-1.27	TNFRSF12A	TNF receptor superfamily member 12A
225953_at	0.609	0.0083013	3.68	-4.22	1.38	RPRD1A	regulation of nuclear pre-mRNA domain containing 1A
239292_at	0.609	0.0083795	3.68	-4.22	1.22
1558792_x_at	0.609	0.0084119	3.67	-4.22	1.17	AP2A1	adaptor related protein complex 2 alpha 1 subunit
1552583_s_at	0.609	0.008415	-3.67	-4.22	-2.91	ABCC13	ATP binding cassette subfamily C member 13 (pseudogene)
244633_at	0.609	0.0084229	3.67	-4.22	1.89
220418_at	0.609	0.0084638	3.67	-4.22	2.3	UBASH3A	ubiquitin associated and SH3 domain containing A
1570328_s_at	0.609	0.0084656	-3.67	-4.22	-1.15	LINC01620	long intergenic non-protein coding RNA 1620
228713_s_at	0.609	0.0084715	-3.67	-4.22	-1.27	HSD17B14	hydroxysteroid 17-beta dehydrogenase 14
217767_at	0.609	0.0084741	-3.67	-4.22	-1.13	C3	complement component 3
213007_at	0.609	0.0085117	3.66	-4.22	1.27	FANCI	Fanconi anemia complementation group I
204977_at	0.609	0.0085261	3.66	-4.22	1.23	DDX10	DEAD-box helicase 10
221497_x_at	0.609	0.0085419	-3.66	-4.22	-1.49	EGLN1	egl-9 family hypoxia inducible factor 1
227375_at	0.609	0.0085566	3.66	-4.22	1.63	ANKRD13C	ankyrin repeat domain 13C
244743_x_at	0.609	0.0085704	3.66	-4.22	1.37	ZNF138	zinc finger protein 138
1563252_at	0.609	0.0085835	-3.66	-4.22	-1.02	ERBB3	erb-b2 receptor tyrosine kinase 3
243653_at	0.609	0.0085988	-3.66	-4.22	-1.26	SHROOM3	shroom family member 3
202410_x_at	0.609	0.0086105	-3.65	-4.22	-1.22	INS-IGF2///IGF2	INS-IGF2 readthrough///insulin like growth factor 2
1555746_at	0.609	0.0086299	-3.65	-4.22	-1.03	CD79B	CD79b molecule
236879_at	0.609	0.0086328	3.65	-4.22	1.16
240013_at	0.609	0.0086341	3.65	-4.22	1.86
232879_at	0.609	0.0086688	3.65	-4.22	2.1	CRTC3	CREB regulated transcription coactivator 3
1558739_at	0.609	0.0086778	3.65	-4.22	2.39	BORCS5	BLOC-1 related complex subunit 5
243888_at	0.609	0.008678	3.65	-4.22	1.67
212373_at	0.609	0.0086886	3.65	-4.22	1.44	FEM1B	fem-1 homolog B
230458_at	0.609	0.0087202	-3.65	-4.22	-1.47	SLC45A1	solute carrier family 45 member 1
227281_at	0.609	0.0087251	-3.64	-4.22	-1.16	SLC29A4	solute carrier family 29 member 4
1558512_at	0.609	0.0087303	3.64	-4.22	1.08	LOC105369477	uncharacterized LOC105369477
207655_s_at	0.609	0.0087505	3.64	-4.22	1.51	BLNK	B-cell linker
219595_at	0.609	0.0087906	3.64	-4.22	1.25	ZNF26	zinc finger protein 26
211484_s_at	0.609	0.0088013	-3.64	-4.22	-1.19	DSCAM	DS cell adhesion molecule
218712_at	0.609	0.0088103	3.64	-4.22	1.33	C1orf109	chromosome 1 open reading frame 109
218456_at	0.609	0.008816	3.64	-4.22	2.33	CAPRIN2	caprin family member 2
1559078_at	0.609	0.0088435	3.63	-4.22	1.33
216833_x_at	0.609	0.0088838	-3.63	-4.22	-2.04	GYPB	glycophorin B (MNS blood group)
227389_x_at	0.609	0.0088918	-3.63	-4.22	-1.1	IRF2BP2	interferon regulatory factor 2 binding protein 2
236904_x_at	0.609	0.0088943	-3.63	-4.22	-1.25	TECTA	tectorin alpha
222933_at	0.609	0.0088944	-3.63	-4.22	-1.09	MORN1	MORN repeat containing 1
1555363_s_at	0.609	0.0089263	3.63	-4.22	1.08	LINC00663	long intergenic non-protein coding RNA 663
241704_x_at	0.609	0.0089535	3.62	-4.22	1.13	ZNF320	zinc finger protein 320
205427_at	0.609	0.0089595	3.62	-4.22	1.11	ZNF354A	zinc finger protein 354A
224693_at	0.609	0.0089747	-3.62	-4.22	-2.83	FAM210B	family with sequence similarity 210 member B
226102_at	0.609	0.0089937	3.62	-4.22	1.47	ZKSCAN8	zinc finger with KRAB and SCAN domains 8
213581_at	0.609	0.0090145	3.62	-4.22	1.5	PDCD2	programmed cell death 2
208607_s_at	0.609	0.0090182	-3.62	-4.22	-1.14	SAA2-SAA4///SAA2///SAA1	SAA2-SAA4 readthrough///serum amyloid A2///serum amyloid A1
226626_at	0.609	0.0090201	3.62	-4.22	1.95	THOC2	THO complex 2
233114_at	0.609	0.0090328	3.62	-4.22	1.01
1558338_at	0.609	0.0090406	3.62	-4.22	1.36	SEMA6A	semaphorin 6A
201636_at	0.609	0.0090455	3.62	-4.22	1.38	FXR1	FMR1 autosomal homolog 1
240506_at	0.609	0.0090502	-3.62	-4.22	-1.22
224635_s_at	0.609	0.0090582	3.62	-4.22	1.58	BIRC6	baculoviral IAP repeat containing 6
229937_x_at	0.609	0.0090666	3.62	-4.22	1.8
219754_at	0.609	0.0090675	3.62	-4.22	1.72	RBM41	RNA binding motif protein 41
226344_at	0.609	0.009078	3.61	-4.22	2.84	ZMAT1	zinc finger matrin-type 1
209491_s_at	0.609	0.0090799	-3.61	-4.22	-1.1	CAND1.11///AMPD3	uncharacterized LOC100130460///adenosine monophosphate deaminase 3
224102_at	0.609	0.0090842	-3.61	-4.22	-1.05	P2RY12	purinergic receptor P2Y12
229513_at	0.609	0.0090868	3.61	-4.22	1.77	STRBP	spermatid perinuclear RNA binding protein
1560527_at	0.609	0.0090875	-3.61	-4.22	-1.54	NFE4	nuclear factor, erythroid 4
209064_x_at	0.609	0.0091068	3.61	-4.22	1.39	PAIP1	poly(A) binding protein interacting protein 1
221163_s_at	0.609	0.0091097	-3.61	-4.22	-1.39	MLXIPL	MLX interacting protein like
228950_s_at	0.609	0.0091245	-3.61	-4.22	-1.32	WLS	wntless Wnt ligand secretion mediator
235167_at	0.609	0.0091505	3.61	-4.22	1.55	LOC100190986	uncharacterized LOC100190986
240164_at	0.609	0.0091934	-3.6	-4.22	-1.05	MUC4	mucin 4, cell surface associated
1557383_a_at	0.609	0.0092005	3.6	-4.22	2.97
226442_at	0.609	0.0092172	-3.6	-4.22	-1.39	ABTB1	ankyrin repeat and BTB domain containing 1
1552633_at	0.609	0.0092225	3.6	-4.22	1.37	ZNF101	zinc finger protein 101
237818_at	0.609	0.0092239	-3.6	-4.22	-1.4	LARP6	La ribonucleoprotein domain family member 6
225158_at	0.609	0.0092318	3.6	-4.22	1.01	GFM1	G elongation factor mitochondrial 1
237767_at	0.609	0.009234	-3.6	-4.22	-1.14	FARP1	FERM, ARH/RhoGEF and pleckstrin domain protein 1
1554681_a_at	0.609	0.0092519	-3.6	-4.22	-1.26	CCDC187	coiled-coil domain containing 187
223549_s_at	0.609	0.0092834	-3.6	-4.22	-1.94	ESPN	espin
239370_at	0.609	0.009298	-3.6	-4.22	-1.15	LINC01133	long intergenic non-protein coding RNA 1133
230815_at	0.609	0.0092986	3.6	-4.22	1.28	LOC389765	kinesin family member 27 pseudogene
201450_s_at	0.609	0.0092993	3.6	-4.22	1.62	TIA1	TIA1 cytotoxic granule-associated RNA binding protein
214102_at	0.609	0.0093089	3.59	-4.22	1.94
227274_at	0.609	0.0093482	3.59	-4.22	1.59	SYNJ2BP-COX16///SYNJ2BP	SYNJ2BP-COX16 readthrough///synaptojanin 2 binding protein
238051_x_at	0.609	0.009388	-3.59	-4.22	-1.14	PWWP2B	PWWP domain containing 2B
1556672_a_at	0.609	0.0094029	3.59	-4.22	1.25	RBM6	RNA binding motif protein 6
236075_s_at	0.609	0.0094326	3.58	-4.22	1.52	LOC101928000	uncharacterized LOC101928000
216211_at	0.609	0.0094559	3.58	-4.22	1.22	FAM208B	family with sequence similarity 208 member B
218238_at	0.609	0.0094617	3.58	-4.22	1.03	GTPBP4	GTP binding protein 4
215242_at	0.609	0.009474	-3.58	-4.22	-2.63	PIGC	phosphatidylinositol glycan anchor biosynthesis class C
1558956_s_at	0.609	0.0095004	3.58	-4.22	2.96	IFT80	intraflagellar transport 80
232372_at	0.609	0.0095102	3.58	-4.22	2.01
212012_at	0.609	0.0095142	-3.58	-4.22	-1.1	PXDN	peroxidasin
227776_at	0.609	0.009518	3.58	-4.22	1.38	ACER3	alkaline ceramidase 3
215221_at	0.609	0.0095182	3.58	-4.22	1.21
206531_at	0.609	0.0095251	-3.58	-4.22	-1.4	DPF1	double PHD fingers 1
222309_at	0.609	0.0095466	3.58	-4.23	2.05	C6orf62	chromosome 6 open reading frame 62
202114_at	0.609	0.009549	3.58	-4.23	1.1	SNX2	sorting nexin 2
1559755_at	0.609	0.0095505	-3.58	-4.23	-1.05	C21orf62-AS1	C21orf62 antisense RNA 1
217506_at	0.609	0.0095537	3.58	-4.23	1.57
212237_at	0.609	0.0095675	3.57	-4.23	1.05	ASXL1	additional sex combs like 1, transcriptional regulator
1569315_s_at	0.609	0.0095746	3.57	-4.23	1.25	LINC00894	long intergenic non-protein coding RNA 894
236808_at	0.609	0.0095941	3.57	-4.23	1.11	FGFR1OP2	FGFR1 oncogene partner 2
204352_at	0.609	0.0096021	3.57	-4.23	2.38	TRAF5	TNF receptor associated factor 5
228238_at	0.609	0.0096033	3.57	-4.23	1.93	SNORD77///SNORD76///SNORD74///GAS5///SNORD44///SNORD47///SNORD80///SNORD79///SNORD81	small nucleolar RNA, C/D box 77///small nucleolar RNA, C/D box 76///small nucleolar RNA, C/D box 74///growth arrest specific 5 (non-protein coding)///small nucleolar RNA, C/D box 44///small nucleolar RNA, C/D box 47///small nucleolar RNA, C/D box 80///small nucleolar RNA, C/D box 79///small nucleolar RNA, C/D box 81
225346_at	0.609	0.0096261	3.57	-4.23	1.39	MTERF2	mitochondrial transcription termination factor 2
235730_at	0.609	0.0096278	3.57	-4.23	1.56	NUTM2B-AS1	NUTM2B antisense RNA 1
206534_at	0.609	0.0096421	-3.57	-4.23	-1	GRIN2A	glutamate ionotropic receptor NMDA type subunit 2A
240263_at	0.609	0.0097012	3.56	-4.23	1.94
236065_at	0.609	0.009712	-3.56	-4.23	-1.21
205537_s_at	0.609	0.0097191	-3.56	-4.23	-1.11	VAV2	vav guanine nucleotide exchange factor 2
221237_s_at	0.609	0.0097205	-3.56	-4.23	-1.76	OSBP2	oxysterol binding protein 2
1554481_a_at	0.609	0.0097451	-3.56	-4.23	-2.23	EPB41	erythrocyte membrane protein band 4.1
238890_at	0.609	0.009751	3.56	-4.23	1.65	BRWD1	bromodomain and WD repeat domain containing 1
1558410_s_at	0.609	0.0097591	3.56	-4.23	2.07
243777_at	0.609	0.0097692	-3.56	-4.23	-1.28	RAB29	RAB29, member RAS oncogene family
1564520_s_at	0.609	0.0097721	3.56	-4.23	1.31	PRMT5	protein arginine methyltransferase 5
1553349_at	0.609	0.009773	3.56	-4.23	1.83	ARID2	AT-rich interaction domain 2
232362_at	0.609	0.0097878	3.56	-4.23	1.17	CCDC18	coiled-coil domain containing 18
213899_at	0.609	0.009801	3.56	-4.23	1.71	METAP2	methionyl aminopeptidase 2
226352_at	0.609	0.0098042	3.56	-4.23	1.77	JMY	junction mediating and regulatory protein, p53 cofactor
243910_x_at	0.609	0.0098181	3.55	-4.23	1.47	CAND1	cullin associated and neddylation dissociated 1
37860_at	0.609	0.0098264	3.55	-4.23	1.17	ZNF337	zinc finger protein 337
1567068_at	0.609	0.0098744	-3.55	-4.23	-1.03	OR4D1	olfactory receptor family 4 subfamily D member 1
218350_s_at	0.609	0.0098839	3.55	-4.23	1.25	GMNN	geminin, DNA replication inhibitor
209995_s_at	0.609	0.009895	3.55	-4.23	1.81	TCL1A	T-cell leukemia/lymphoma 1A
226496_at	0.609	0.0099204	3.55	-4.23	1.24	ZCCHC7	zinc finger CCHC-type containing 7
240394_at	0.609	0.0099489	3.54	-4.23	1.18
233891_at	0.609	0.0100072	-3.54	-4.23	-1.21	MUC3	intestinal mucin-like
207877_s_at	0.609	0.0100126	3.54	-4.23	1.48	NVL	nuclear VCP-like
240899_at	0.609	0.0100351	3.54	-4.23	1.03
200597_at	0.609	0.0100377	3.54	-4.23	1.27	EIF3A	eukaryotic translation initiation factor 3 subunit A
238649_at	0.609	0.0100495	3.54	-4.23	1.35	PITPNC1	phosphatidylinositol transfer protein, cytoplasmic 1
203095_at	0.609	0.0100613	3.54	-4.23	2.21	MTIF2	mitochondrial translational initiation factor 2
243498_at	0.609	0.0100785	3.53	-4.23	1.79
239655_at	0.609	0.0100854	3.53	-4.23	1.29
216680_s_at	0.609	0.0101057	-3.53	-4.23	-1	EPHB4	EPH receptor B4
231409_at	0.609	0.0101209	-3.53	-4.23	-1.03
229615_at	0.609	0.0101617	3.53	-4.23	1.31	SLX4IP	SLX4 interacting protein
230999_at	0.609	0.0101672	-3.53	-4.23	-1.02	ST3GAL4-AS1	ST3GAL4 antisense RNA 1 (head to head)
204909_at	0.609	0.0101849	-3.53	-4.23	-1.26	DDX6	DEAD-box helicase 6
222731_at	0.609	0.0101855	3.53	-4.23	1.08	ZDHHC2	zinc finger DHHC-type containing 2
211575_s_at	0.609	0.0101873	3.53	-4.23	1.14	UBE3A	ubiquitin protein ligase E3A
238191_at	0.609	0.0101967	3.53	-4.23	1.27	SDHC	succinate dehydrogenase complex subunit C
212744_at	0.609	0.0101989	3.53	-4.23	1.08	BBS4	Bardet-Biedl syndrome 4
226316_at	0.609	0.0102043	3.52	-4.23	2.58	RBM26	RNA binding motif protein 26
226501_at	0.609	0.0102192	3.52	-4.23	1.12	XPNPEP3	X-prolyl aminopeptidase 3
241670_x_at	0.609	0.0102415	-3.52	-4.23	-1.29	NBAT1	neuroblastoma associated transcript 1
220528_at	0.609	0.0102459	-3.52	-4.23	-1.3	VNN3	vanin 3
229614_at	0.609	0.010251	3.52	-4.23	1.64	ZNF320	zinc finger protein 320
219915_s_at	0.609	0.0102654	3.52	-4.23	1.44	SLC16A10	solute carrier family 16 member 10
227781_x_at	0.609	0.0102681	-3.52	-4.23	-1.49	FAM57B	family with sequence similarity 57 member B
235409_at	0.609	0.0102798	3.52	-4.23	2.02	MGA	MGA, MAX dimerization protein
204793_at	0.609	0.0102985	3.52	-4.23	2.37	GPRASP1	G protein-coupled receptor associated sorting protein 1
235786_at	0.609	0.0102988	3.52	-4.23	2.01
229785_at	0.609	0.010299	3.52	-4.23	1.29	KRIT1	KRIT1, ankyrin repeat containing
240029_at	0.609	0.0103278	-3.52	-4.23	-1.43	C11orf94	chromosome 11 open reading frame 94
208090_s_at	0.609	0.0103413	-3.51	-4.23	-1.29	AIRE	autoimmune regulator
1556900_at	0.609	0.0104353	-3.51	-4.23	-1.15	APCDD1L-AS1	APCDD1L antisense RNA 1 (head to head)
229007_at	0.609	0.0104519	3.51	-4.23	1.72	LOC283788	FSHD region gene 1 pseudogene
216993_s_at	0.609	0.0104689	-3.51	-4.23	-1.03	COL11A2	collagen type XI alpha 2 chain
224231_at	0.609	0.0104734	3.51	-4.23	1.14	PRO0471	uncharacterized LOC28994
242783_at	0.609	0.0105027	3.5	-4.23	1.75
1555465_at	0.609	0.0105065	-3.5	-4.23	-1.14	MCOLN2	mucolipin 2
235728_at	0.609	0.010515	3.5	-4.23	1.37	ZFP3	ZFP3 zinc finger protein
238057_at	0.609	0.010541	3.5	-4.23	1.42	USP45	ubiquitin specific peptidase 45
244559_at	0.609	0.0105702	3.5	-4.23	1.01
236963_at	0.609	0.0106137	3.49	-4.23	1.02
214791_at	0.609	0.0106181	3.49	-4.23	1.73	SP140L	SP140 nuclear body protein like
203791_at	0.609	0.0106617	3.49	-4.23	2.3	DMXL1	Dmx like 1
244335_at	0.609	0.0106824	3.49	-4.23	1.23
201018_at	0.609	0.0107057	3.49	-4.23	1.4	EIF1AX	eukaryotic translation initiation factor 1A, X-linked
208417_at	0.609	0.0107125	-3.49	-4.23	-1.01	FGF6	fibroblast growth factor 6
221220_s_at	0.609	0.0107177	-3.49	-4.23	-1.62	SCYL2	SCY1 like pseudokinase 2
238365_s_at	0.609	0.0107305	3.49	-4.23	1.76	C1orf228	chromosome 1 open reading frame 228
205739_x_at	0.609	0.0107582	3.48	-4.23	2.3	ZNF107	zinc finger protein 107
244882_at	0.609	0.0107639	-3.48	-4.23	-1.38	TNRC18	trinucleotide repeat containing 18
241894_at	0.609	0.0107787	-3.48	-4.23	-1.16	VMO1	vitelline membrane outer layer 1 homolog
219109_at	0.609	0.0107947	3.48	-4.23	1.46	SPAG16	sperm associated antigen 16
1553943_at	0.609	0.0107993	-3.48	-4.23	-1.03	LOC171391	uncharacterized LOC171391
1565706_at	0.609	0.0108063	3.48	-4.23	1.33
1557300_s_at	0.609	0.0108092	3.48	-4.23	2.24
229652_s_at	0.609	0.010817	-3.48	-4.23	-1.3	FOXN3	forkhead box N3
243780_at	0.609	0.0108502	3.48	-4.23	1.63
230248_x_at	0.609	0.0108638	3.48	-4.23	1.34
1560661_x_at	0.609	0.0108714	3.48	-4.23	1.14	LINC00342	long intergenic non-protein coding RNA 342
202850_at	0.609	0.0108822	3.48	-4.23	1.38	ABCD3	ATP binding cassette subfamily D member 3
223251_s_at	0.609	0.0108865	3.48	-4.23	1.45	ANKRD10	ankyrin repeat domain 10
218538_s_at	0.609	0.0109083	3.47	-4.23	1.69	MRS2	MRS2, magnesium transporter
213199_at	0.609	0.0109176	3.47	-4.24	1.07	C2CD3	C2 calcium dependent domain containing 3
227162_at	0.609	0.0109188	3.47	-4.24	1.38	ZBTB26	zinc finger and BTB domain containing 26
222186_at	0.609	0.0109476	3.47	-4.24	1.8
205854_at	0.609	0.0109768	3.47	-4.24	1.05	TULP3	tubby like protein 3
242684_at	0.609	0.0109813	-3.47	-4.24	-1.07	ZNF425	zinc finger protein 425
204902_s_at	0.609	0.0109819	3.47	-4.24	1.04	ATG4B	autophagy related 4B cysteine peptidase
225178_at	0.609	0.0109898	3.47	-4.24	2.13	TTC14	tetratricopeptide repeat domain 14
215743_at	0.609	0.0110602	3.46	-4.24	1.99	NMT2	N-myristoyltransferase 2
205976_at	0.609	0.0110656	3.46	-4.24	1.44	FASTKD2	FAST kinase domains 2
227224_at	0.609	0.011105	3.46	-4.24	1.23	RALGPS2	Ral GEF with PH domain and SH3 binding motif 2
238078_at	0.609	0.0111086	3.46	-4.24	1.13	SEC22A	SEC22 homolog A, vesicle trafficking protein
74694_s_at	0.609	0.011128	3.46	-4.24	2.27	RABEP2	rabaptin, RAB GTPase binding effector protein 2
236826_at	0.609	0.0111298	3.46	-4.24	1.26	TTC39B	tetratricopeptide repeat domain 39B
208459_s_at	0.609	0.0111393	-3.46	-4.24	-1.59	XPO7	exportin 7
225949_at	0.609	0.0111398	3.46	-4.24	1.45	MIR6845///NRBP2	microRNA 6845///nuclear receptor binding protein 2
236386_at	0.609	0.0111618	3.46	-4.24	1.62	SUZ12P1	SUZ12 polycomb repressive complex 2 subunit pseudogene 1
206564_at	0.609	0.0112042	-3.45	-4.24	-1.14	OPRL1	opioid related nociceptin receptor 1
1553292_s_at	0.609	0.0112387	3.45	-4.24	1.95	SGK494	uncharacterized serine/threonine-protein kinase SgK494
209981_at	0.609	0.0112515	-3.45	-4.24	-1.07	CSDC2	cold shock domain containing C2
241793_at	0.609	0.0112677	3.45	-4.24	1.53	MSS51	MSS51 mitochondrial translational activator
211897_s_at	0.609	0.0112755	-3.45	-4.24	-1.07	CRHR1	corticotropin releasing hormone receptor 1
239499_at	0.609	0.0113567	-3.44	-4.24	-1.17	DNAH2	dynein axonemal heavy chain 2
221624_at	0.609	0.0113657	-3.44	-4.24	-1.11	TCL6	T-cell leukemia/lymphoma 6 (non-protein coding)
201948_at	0.609	0.0113709	3.44	-4.24	1.67	GNL2	G protein nucleolar 2
1554287_at	0.609	0.0113716	3.44	-4.24	1.53	TRIM4	tripartite motif containing 4
233648_at	0.609	0.0113746	3.44	-4.24	2
225741_at	0.609	0.0113755	3.44	-4.24	1.31	THUMPD3	THUMP domain containing 3
227611_at	0.609	0.0113815	3.44	-4.24	1.5	TARSL2	threonyl-tRNA synthetase like 2
231741_at	0.609	0.0113921	-3.44	-4.24	-1.21	S1PR3	sphingosine-1-phosphate receptor 3
234695_x_at	0.609	0.0114003	-3.44	-4.24	-1.05	NUTM2B	NUT family member 2B
227877_at	0.609	0.0114077	3.44	-4.24	1.39	ANXA2R	annexin A2 receptor
219999_at	0.609	0.0114402	3.44	-4.24	1.25	MAN2A2	mannosidase alpha class 2A member 2
227772_at	0.609	0.0114538	3.44	-4.24	1.71	LATS1	large tumor suppressor kinase 1
201088_at	0.609	0.0114905	3.43	-4.24	1.83	KPNA2	karyopherin subunit alpha 2
232589_at	0.609	0.0114938	3.43	-4.24	1.12	LOC102606465	uncharacterized LOC102606465
1557586_s_at	0.609	0.0114967	3.43	-4.24	1.2	ATP6V1H	ATPase H+ transporting V1 subunit H
1555167_s_at	0.609	0.011506	-3.43	-4.24	-3.26	NAMPT	nicotinamide phosphoribosyltransferase
236229_at	0.609	0.0115213	3.43	-4.24	1.97
229371_at	0.609	0.0115339	3.43	-4.24	1.17	SLC20A2	solute carrier family 20 member 2
240683_at	0.609	0.0115414	-3.43	-4.24	-1.11
239702_x_at	0.609	0.0115516	-3.43	-4.24	-1.04
210904_s_at	0.609	0.0115551	-3.43	-4.24	-2.87	IL13RA1	interleukin 13 receptor subunit alpha 1
220573_at	0.609	0.0116037	-3.43	-4.24	-1.24	KLK14	kallikrein related peptidase 14
243151_at	0.609	0.0116042	-3.43	-4.24	-1.18	LOC100506282	uncharacterized LOC100506282
218331_s_at	0.609	0.0116093	3.43	-4.24	2.26	FAM208B	family with sequence similarity 208 member B
239146_at	0.609	0.0116231	3.43	-4.24	1.36	CLDND1	claudin domain containing 1
225521_at	0.609	0.0116788	3.42	-4.24	1.71	ANAPC7	anaphase promoting complex subunit 7
219385_at	0.609	0.0117004	-3.42	-4.24	-1.05	SLAMF8	SLAM family member 8
211049_at	0.609	0.0117137	-3.42	-4.24	-1.13	TLX2	T-cell leukemia homeobox 2
209815_at	0.609	0.0117149	3.42	-4.24	1.7	PTCH1	patched 1
223506_at	0.609	0.0117358	3.42	-4.24	1.15	ZC3H8	zinc finger CCCH-type containing 8
1553220_at	0.609	0.0117365	3.42	-4.24	1.05	FAM117B	family with sequence similarity 117 member B
204523_at	0.609	0.0117466	3.42	-4.24	1.28	ZNF140	zinc finger protein 140
1555120_at	0.609	0.011809	3.41	-4.24	1.38	CD96	CD96 molecule
240338_at	0.609	0.0118447	3.41	-4.24	1.52
238245_at	0.609	0.0118465	-3.41	-4.24	-1.99	ENPP7	ectonucleotide pyrophosphatase/phosphodiesterase 7
205583_s_at	0.609	0.0118503	3.41	-4.24	3.13	ALG13	ALG13, UDP-N-acetylglucosaminyltransferase subunit
213626_at	0.609	0.0118595	3.41	-4.24	1.25	CBR4	carbonyl reductase 4
244765_at	0.609	0.0118794	-3.41	-4.24	-1.06	LOC102724782	uncharacterized LOC102724782
1553743_at	0.609	0.0119396	3.41	-4.24	1.3	METTL21A	methyltransferase like 21A
226760_at	0.609	0.0119559	3.41	-4.24	1.21	MBTPS2	membrane bound transcription factor peptidase, site 2
1561195_at	0.609	0.0119586	3.4	-4.24	1.93
213779_at	0.609	0.0119597	-3.4	-4.24	-1.24	EMID1	EMI domain containing 1
209973_at	0.609	0.0119606	-3.4	-4.24	-1.07	NFKBIL1	NFKB inhibitor like 1
226704_at	0.609	0.0119839	-3.4	-4.24	-1.05	UBE2J2	ubiquitin conjugating enzyme E2 J2
208504_x_at	0.609	0.0119867	-3.4	-4.24	-1.12	PCDHB11	protocadherin beta 11
214140_at	0.609	0.012051	3.4	-4.24	1.14	SLC25A16	solute carrier family 25 member 16
218316_at	0.609	0.0120543	3.4	-4.24	1.34	TIMM9	translocase of inner mitochondrial membrane 9
202582_s_at	0.609	0.0120605	3.4	-4.24	1.25	RANBP9	RAN binding protein 9
236978_at	0.609	0.0120714	3.4	-4.24	2.14
1552713_a_at	0.609	0.0120733	-3.4	-4.24	-3.37	SLC4A1	solute carrier family 4 member 1 (Diego blood group)
236474_at	0.609	0.0120783	3.4	-4.24	1.36
216013_at	0.609	0.0120848	-3.4	-4.24	-1.04	ZXDB	zinc finger, X-linked, duplicated B
213203_at	0.609	0.0121049	3.4	-4.24	1.1	SNAPC5	small nuclear RNA activating complex polypeptide 5
215786_at	0.609	0.0121086	3.4	-4.24	1.87
240452_at	0.609	0.0121203	3.39	-4.24	2.12	GSPT1	G1 to S phase transition 1
218346_s_at	0.609	0.0121224	3.39	-4.24	1.32	SESN1	sestrin 1
206620_at	0.609	0.0121437	-3.39	-4.24	-1.29	GRAP	GRB2-related adaptor protein
204535_s_at	0.609	0.0121513	-3.39	-4.24	-1.21	REST	RE1 silencing transcription factor
232528_at	0.609	0.0121678	3.39	-4.24	1.37
233911_s_at	0.609	0.0121927	-3.39	-4.24	-1.19	PPM1H	protein phosphatase, Mg2+/Mn2+ dependent 1H
213518_at	0.609	0.012209	3.39	-4.24	1.37	PRKCI	protein kinase C iota
234785_at	0.609	0.0122309	3.39	-4.24	1.81
235384_at	0.609	0.0122697	3.39	-4.24	1.03	NUDT19	nudix hydrolase 19
232906_at	0.609	0.0122939	3.38	-4.24	1.08
236700_at	0.609	0.0123245	3.38	-4.24	1.17	EIF3C	eukaryotic translation initiation factor 3 subunit C
218515_at	0.609	0.0123325	3.38	-4.24	2.06	PAXBP1	PAX3 and PAX7 binding protein 1
233431_x_at	0.609	0.0123539	3.38	-4.24	1.1
214093_s_at	0.609	0.0123821	3.38	-4.24	2.18	FUBP1	far upstream element binding protein 1
210827_s_at	0.609	0.0123862	-3.38	-4.24	-1.07	ELF3	E74 like ETS transcription factor 3
226611_s_at	0.609	0.0124161	3.38	-4.24	1.59	CENPV	centromere protein V
210446_at	0.609	0.0124304	-3.38	-4.24	-1.31	GATA1	GATA binding protein 1
208335_s_at	0.609	0.012495	-3.37	-4.25	-1.21	ACKR1	atypical chemokine receptor 1 (Duffy blood group)
1565705_x_at	0.609	0.0124966	3.37	-4.25	1.41
231500_s_at	0.609	0.0125079	3.37	-4.25	1.25	BOLA2	bolA family member 2
228941_at	0.609	0.0125394	3.37	-4.25	1.93	ALG10B///ALG10	ALG10B, alpha-1,2-glucosyltransferase///ALG10, alpha-1,2-glucosyltransferase
213725_x_at	0.609	0.0125652	3.37	-4.25	1	XYLT1	xylosyltransferase 1
211705_s_at	0.609	0.0125666	-3.37	-4.25	-1	SORBS1	sorbin and SH3 domain containing 1
214433_s_at	0.609	0.0125737	-3.37	-4.25	-3.99	SELENBP1	selenium binding protein 1
1558152_at	0.609	0.0126092	-3.37	-4.25	-1.23	LOC100131262	uncharacterized LOC100131262
244504_x_at	0.609	0.0126109	-3.37	-4.25	-1.01	MIR3620///ARF1	microRNA 3620///ADP ribosylation factor 1
228287_at	0.609	0.0126395	3.36	-4.25	1.55	ING5	inhibitor of growth family member 5
233078_at	0.609	0.01264	3.36	-4.25	1.12	API5	apoptosis inhibitor 5
223534_s_at	0.609	0.0126501	-3.36	-4.25	-1.01	RPS6KL1	ribosomal protein S6 kinase like 1
231013_at	0.609	0.0126627	3.36	-4.25	1.52
218311_at	0.609	0.0126641	3.36	-4.25	1.3	MAP4K3	mitogen-activated protein kinase kinase kinase kinase 3
205316_at	0.609	0.0126653	3.36	-4.25	1.23	SLC15A2	solute carrier family 15 member 2
205510_s_at	0.609	0.012678	3.36	-4.25	1.04	FLJ10038	uncharacterized protein FLJ10038
225188_at	0.609	0.0126782	3.36	-4.25	1.5	RAPH1	Ras association (RalGDS/AF-6) and pleckstrin homology domains 1
226181_at	0.609	0.0126838	3.36	-4.25	2.06	TUBE1	tubulin epsilon 1
226527_at	0.609	0.0127352	3.36	-4.25	1.32	RPRD2	regulation of nuclear pre-mRNA domain containing 2
206911_at	0.609	0.0127527	-3.36	-4.25	-1.36	TRIM25	tripartite motif containing 25
221956_at	0.609	0.0128069	-3.35	-4.25	-1.29	LRCH4	leucine rich repeats and calponin homology domain containing 4
1552307_a_at	0.609	0.0128216	3.35	-4.25	1.1	TTC39C	tetratricopeptide repeat domain 39C
232338_at	0.609	0.0128272	3.35	-4.25	1.89	ZNF431	zinc finger protein 431
242022_at	0.609	0.0128541	-3.35	-4.25	-1.11
206080_at	0.609	0.012858	-3.35	-4.25	-1.28	PLCH2	phospholipase C eta 2
230839_at	0.609	0.012873	-3.35	-4.25	-1.21	PRMT8	protein arginine methyltransferase 8
226327_at	0.609	0.0128735	3.35	-4.25	1.92	ZNF507	zinc finger protein 507
204333_s_at	0.609	0.0128957	3.35	-4.25	1.23	AGA	aspartylglucosaminidase
1563497_at	0.609	0.0129008	3.35	-4.25	1.19	USP25	ubiquitin specific peptidase 25
227247_at	0.609	0.012915	3.35	-4.25	1.3	PLEKHA8	pleckstrin homology domain containing A8
238563_at	0.609	0.012915	3.35	-4.25	1.03
216345_at	0.609	0.0129285	-3.35	-4.25	-1.12	ZSWIM8	zinc finger SWIM-type containing 8
40850_at	0.609	0.0129432	-3.35	-4.25	-1.76	FKBP8	FK506 binding protein 8
220404_at	0.609	0.0130279	-3.34	-4.25	-2.02	ADGRG3	adhesion G protein-coupled receptor G3
237839_at	0.609	0.0130447	3.34	-4.25	1.29
213843_x_at	0.609	0.0130753	-3.34	-4.25	-2.52	SLC6A8	solute carrier family 6 member 8
242200_at	0.609	0.0130834	-3.34	-4.25	-1.08	ADAMTSL5	ADAMTS like 5
1566040_at	0.609	0.0130854	3.34	-4.25	1.45
218577_at	0.609	0.0131027	3.34	-4.25	1.99	LRRC40	leucine rich repeat containing 40
219353_at	0.609	0.0131079	3.34	-4.25	1.1	NHLRC2	NHL repeat containing 2
216671_x_at	0.609	0.0131205	-3.34	-4.25	-1.63	MUC8	mucin 8
211820_x_at	0.609	0.0131521	-3.33	-4.25	-2.61	GYPA	glycophorin A (MNS blood group)
224498_x_at	0.609	0.0131574	-3.33	-4.25	-1.05	AXIN2	axin 2
228157_at	0.609	0.0131813	3.33	-4.25	3.21	ZNF207	zinc finger protein 207
244269_at	0.609	0.0131888	-3.33	-4.25	-1.11	LOC102723526	uncharacterized LOC102723526
222848_at	0.609	0.0131919	3.33	-4.25	2.7	CENPK	centromere protein K
217040_x_at	0.609	0.0132033	-3.33	-4.25	-1.55	SOX15	SRY-box 15
243511_at	0.609	0.0132442	3.33	-4.25	1.51	HEXA	hexosaminidase subunit alpha
233869_x_at	0.609	0.0132467	3.33	-4.25	1.49	DKFZP586B0319	DKFZP586B0319 protein
201710_at	0.609	0.0132719	-3.33	-4.25	-1.17	MYBL2	MYB proto-oncogene like 2
203049_s_at	0.609	0.0132849	3.33	-4.25	1.65	TTC37	tetratricopeptide repeat domain 37
238112_at	0.609	0.0132987	-3.33	-4.25	-1.24	LOC283177	uncharacterized LOC283177
215530_at	0.609	0.013299	-3.33	-4.25	-1.08	FANCA	Fanconi anemia complementation group A
218228_s_at	0.609	0.013302	3.33	-4.25	1.66	TNKS2	tankyrase 2
1563489_at	0.609	0.0133397	-3.32	-4.25	-1	LOC285638	uncharacterized LOC285638
218721_s_at	0.609	0.0133579	3.32	-4.25	1.15	C1orf27	chromosome 1 open reading frame 27
221239_s_at	0.609	0.0133673	3.32	-4.25	1.2	FCRL2	Fc receptor like 2
1559362_at	0.609	0.0133707	3.32	-4.25	1.28
227412_at	0.609	0.0134422	3.32	-4.25	2.23	PPP1R3E	protein phosphatase 1 regulatory subunit 3E
212522_at	0.609	0.0134507	3.32	-4.25	1.79	PDE8A	phosphodiesterase 8A
231752_at	0.609	0.0134596	-3.32	-4.25	-1.09	NPBWR1	neuropeptides B/W receptor 1
218963_s_at	0.609	0.0135018	-3.31	-4.25	-2.64	KRT23	keratin 23
1562697_at	0.609	0.0135194	3.31	-4.25	1.21	LOC339988	uncharacterized LOC339988
224378_x_at	0.609	0.01353	-3.31	-4.25	-1.12	MAP1LC3A	microtubule associated protein 1 light chain 3 alpha
204190_at	0.609	0.0135324	3.31	-4.25	1.65	USPL1	ubiquitin specific peptidase like 1
215630_at	0.609	0.0135684	3.31	-4.25	1.04
230036_at	0.609	0.0135728	3.31	-4.25	2.47	SAMD9L	sterile alpha motif domain containing 9 like
244237_at	0.609	0.013584	-3.31	-4.25	-1.01	FLJ90680	FLJ90680 protein
231970_at	0.609	0.013608	3.31	-4.25	1.02	GPATCH2L	G-patch domain containing 2 like
36475_at	0.609	0.0136299	-3.31	-4.25	-1.04	GCAT	glycine C-acetyltransferase
1563051_at	0.609	0.0136326	3.31	-4.25	1.34	OSBP	oxysterol binding protein
206778_at	0.609	0.0136355	-3.31	-4.25	-1.06	CRYBB2	crystallin beta B2
235444_at	0.609	0.0136534	3.31	-4.25	1.58	FOXP1	forkhead box P1
210472_at	0.609	0.013664	-3.31	-4.25	-1	MT1G	metallothionein 1G
231495_at	0.609	0.0137071	3.3	-4.25	1.63
209697_at	0.609	0.0137695	-3.3	-4.25	-1.91	PPP3CC	protein phosphatase 3 catalytic subunit gamma
217979_at	0.609	0.0137781	3.3	-4.25	1.24	TSPAN13	tetraspanin 13
230703_at	0.609	0.0138133	3.3	-4.25	1.38
243088_at	0.609	0.0138171	3.3	-4.25	1.39
216464_x_at	0.609	0.0138242	-3.3	-4.25	-1.31	PTGDR2	prostaglandin D2 receptor 2
210087_s_at	0.609	0.0138262	-3.3	-4.25	-1.49	MPZL1	myelin protein zero like 1
244881_at	0.609	0.013838	3.3	-4.25	1.5	LMLN	leishmanolysin like peptidase
235671_at	0.609	0.0138415	-3.3	-4.25	-1.1
212361_s_at	0.609	0.013858	3.29	-4.25	1.43	ATP2A2	ATPase sarcoplasmic/endoplasmic reticulum Ca2+ transporting 2
205402_x_at	0.609	0.0138604	-3.29	-4.25	-1.02	PRSS2	protease, serine 2
235160_at	0.609	0.0138721	-3.29	-4.25	-1.12	ATF7	activating transcription factor 7
234970_at	0.609	0.0138809	3.29	-4.25	1.21	TC2N	tandem C2 domains, nuclear
231226_at	0.609	0.013924	-3.29	-4.25	-1.01	MED14OS	MED14 opposite strand
226528_at	0.609	0.013962	3.29	-4.25	1.8	MTX3	metaxin 3
225839_at	0.609	0.0139805	3.29	-4.25	1.46	RBM33	RNA binding motif protein 33
203607_at	0.609	0.0139868	3.29	-4.25	1.51	INPP5F	inositol polyphosphate-5-phosphatase F
236704_at	0.609	0.0140308	3.29	-4.25	1.55	LOC101929787	uncharacterized LOC101929787
241815_at	0.609	0.014035	3.29	-4.25	1.97
225704_at	0.609	0.0140452	3.28	-4.25	1.12	FBRSL1	fibrosin like 1
205671_s_at	0.609	0.0140521	3.28	-4.25	1.07	HLA-DOB	major histocompatibility complex, class II, DO beta
213049_at	0.609	0.0140651	3.28	-4.25	2.45	RALGAPA1	Ral GTPase activating protein catalytic alpha subunit 1
209377_s_at	0.609	0.0140688	3.28	-4.25	1.87	HMGN3	high mobility group nucleosomal binding domain 3
239920_at	0.609	0.0141029	-3.28	-4.25	-1.16	UBTF	upstream binding transcription factor, RNA polymerase I
200685_at	0.609	0.0141075	3.28	-4.25	2.39	SRSF11	serine and arginine rich splicing factor 11
225470_at	0.609	0.0141121	3.28	-4.26	1.41	NUP35	nucleoporin 35
222348_at	0.609	0.0141334	3.28	-4.26	1.01	MAST4	microtubule associated serine/threonine kinase family member 4
235347_at	0.609	0.0141691	3.28	-4.26	1.93	LRCH3	leucine rich repeats and calponin homology domain containing 3
220385_at	0.609	0.0141892	-3.28	-4.26	-1.08	JPH2	junctophilin 2
226149_at	0.609	0.0141956	3.28	-4.26	1.05	SNORA60///SNORA71E///SNHG11	small nucleolar RNA, H/ACA box 60///small nucleolar RNA, H/ACA box 71E///small nucleolar RNA host gene 11
219475_at	0.609	0.0142042	-3.28	-4.26	-1	OSGIN1	oxidative stress induced growth inhibitor 1
228930_at	0.609	0.0142222	3.28	-4.26	1.25	SCARNA15	small Cajal body-specific RNA 15
207890_s_at	0.609	0.0142267	-3.28	-4.26	-1.85	MMP25	matrix metallopeptidase 25
239492_at	0.609	0.014228	-3.28	-4.26	-1.05	SEC14L4	SEC14 like lipid binding 4
234935_at	0.609	0.0142298	-3.28	-4.26	-1.02	NDOR1	NADPH dependent diflavin oxidoreductase 1
236254_at	0.609	0.0142479	-3.27	-4.26	-1.08	VPS13B	vacuolar protein sorting 13 homolog B
221087_s_at	0.609	0.0142506	3.27	-4.26	1.27	APOL3	apolipoprotein L3
229437_at	0.609	0.0142564	3.27	-4.26	1.99	MIR155///MIR155HG	microRNA 155///MIR155 host gene
206765_at	0.609	0.0142597	-3.27	-4.26	-2.34	KCNJ2	potassium voltage-gated channel subfamily J member 2
239448_at	0.609	0.0142653	3.27	-4.26	2.07
221773_at	0.609	0.0142776	3.27	-4.26	1.32	ELK3	ELK3, ETS transcription factor
213817_at	0.609	0.014291	3.27	-4.26	1.89	IRAK3	interleukin 1 receptor associated kinase 3
240210_at	0.609	0.0142953	-3.27	-4.26	-1.01	ATAD3C	ATPase family, AAA domain containing 3C
225031_at	0.609	0.0143174	3.27	-4.26	1.03	CHD6	chromodomain helicase DNA binding protein 6
220078_at	0.609	0.0143584	3.27	-4.26	1.1	USP48	ubiquitin specific peptidase 48
227775_at	0.609	0.0143652	3.27	-4.26	1.01	CELF6	CUGBP, Elav-like family member 6
226964_at	0.609	0.0144096	3.27	-4.26	1.32	TTBK2	tau tubulin kinase 2
244085_at	0.609	0.0144371	-3.26	-4.26	-1.23	ZNF653	zinc finger protein 653
228853_at	0.609	0.0144535	3.26	-4.26	1.38	STYX	serine/threonine/tyrosine interacting protein
222557_at	0.609	0.0144623	3.26	-4.26	1.54	STMN3	stathmin 3
209179_s_at	0.609	0.014463	-3.26	-4.26	-1.8	MBOAT7	membrane bound O-acyltransferase domain containing 7
230069_at	0.609	0.0144789	3.26	-4.26	1.54	SFXN1	sideroflexin 1
206903_at	0.609	0.0144837	-3.26	-4.26	-1.05	EXOG	endo/exonuclease (5'-3'), endonuclease G-like
203240_at	0.609	0.0144934	3.26	-4.26	1.26	FCGBP	Fc fragment of IgG binding protein
205518_s_at	0.609	0.0144968	3.26	-4.26	1.72	CMAHP	cytidine monophospho-N-acetylneuraminic acid hydroxylase, pseudogene
232156_at	0.609	0.0145252	3.26	-4.26	1.31	AP5M1	adaptor related protein complex 5 mu 1 subunit
236736_at	0.609	0.0145341	-3.26	-4.26	-1.25
210684_s_at	0.609	0.0145348	-3.26	-4.26	-1.26	DLG4	discs large MAGUK scaffold protein 4
1563629_a_at	0.609	0.0145401	3.26	-4.26	1.72	ERVK13-1	endogenous retrovirus group K13 member 1
244646_at	0.609	0.0145525	3.26	-4.26	1.58
222678_s_at	0.609	0.0145707	-3.26	-4.26	-1.88	DCUN1D1	defective in cullin neddylation 1 domain containing 1
213724_s_at	0.609	0.0145942	-3.26	-4.26	-1.07	PDK2	pyruvate dehydrogenase kinase 2
232478_at	0.609	0.0145953	3.26	-4.26	1.07	MIR181A2HG	MIR181A2 host gene
204087_s_at	0.609	0.0146134	3.26	-4.26	1.08	SLC5A6	solute carrier family 5 member 6
1556595_at	0.609	0.0146185	3.26	-4.26	1.87
205016_at	0.609	0.0146341	-3.25	-4.26	-1.21	TGFA	transforming growth factor alpha
1556761_at	0.609	0.0146368	3.25	-4.26	1.09
213070_at	0.609	0.0146626	3.25	-4.26	1.82	PIK3C2A	phosphatidylinositol-4-phosphate 3-kinase catalytic subunit type 2 alpha
243171_at	0.609	0.0146639	-3.25	-4.26	-1.04	LOC100128325	uncharacterized LOC100128325
244663_at	0.609	0.0146766	3.25	-4.26	1.6	ZNF431	zinc finger protein 431
202280_at	0.609	0.0146786	-3.25	-4.26	-1.05	GAK	cyclin G associated kinase
236106_at	0.609	0.014699	3.25	-4.26	1.2
244741_s_at	0.609	0.0147026	3.25	-4.26	1.38	ZNF667-AS1	ZNF667 antisense RNA 1 (head to head)
223569_at	0.609	0.0147129	3.25	-4.26	1.08	PLPP5	phospholipid phosphatase 5
1559870_at	0.609	0.0147245	-3.25	-4.26	-1.28	LOC100129129	uncharacterized LOC100129129
225740_x_at	0.609	0.0147572	3.25	-4.26	1.98	MDM4	MDM4, p53 regulator
1559067_a_at	0.609	0.0147812	3.25	-4.26	1.27	LOC158402	uncharacterized LOC158402
218643_s_at	0.609	0.014814	3.25	-4.26	1	CRIPT	CXXC repeat containing interactor of PDZ3 domain
212414_s_at	0.609	0.0148143	3.25	-4.26	1.48	GLYR1///SEPT6	glyoxylate reductase 1 homolog///septin 6
203991_s_at	0.609	0.0148228	3.25	-4.26	1.03	KDM6A	lysine demethylase 6A
205832_at	0.609	0.0148485	-3.24	-4.26	-1.08	CPA4	carboxypeptidase A4
236288_at	0.609	0.0148582	3.24	-4.26	1.05	RNF34	ring finger protein 34
201694_s_at	0.609	0.0148691	3.24	-4.26	1.5	EGR1	early growth response 1
210773_s_at	0.609	0.0148719	-3.24	-4.26	-2.26	FPR2	formyl peptide receptor 2
1559214_at	0.609	0.0148845	3.24	-4.26	1.13	FBXO22	F-box protein 22
235697_at	0.609	0.0148847	3.24	-4.26	1.21	ZNF544	zinc finger protein 544
217169_at	0.609	0.0149282	-3.24	-4.26	-1.13	IGHM///IGHG1///IGHA1	immunoglobulin heavy constant mu///immunoglobulin heavy constant gamma 1 (G1m marker)///immunoglobulin heavy constant alpha 1
224303_x_at	0.609	0.0149402	3.24	-4.26	1.02	NIN	ninein
222999_s_at	0.609	0.0149416	3.24	-4.26	1.61	CCNL2	cyclin L2
237266_at	0.609	0.0149522	-3.24	-4.26	-1.29	KCNIP2-AS1	KCNIP2 antisense RNA 1
203263_s_at	0.609	0.014973	3.24	-4.26	1.35	ARHGEF9	Cdc42 guanine nucleotide exchange factor 9
227570_at	0.609	0.0149747	-3.24	-4.26	-1.01	TMEM86A	transmembrane protein 86A
230871_at	0.609	0.0149796	3.24	-4.26	1.22	DHX30	DEAH-box helicase 30
233400_at	0.609	0.0150007	3.24	-4.26	1.53
203569_s_at	0.609	0.0150214	3.24	-4.26	2.03	OFD1	OFD1, centriole and centriolar satellite protein
212061_at	0.609	0.0150351	3.23	-4.26	1.61	U2SURP	U2 snRNP associated SURP domain containing
229141_at	0.609	0.0150531	3.23	-4.26	2.36	SFT2D3///WDR33	SFT2 domain containing 3///WD repeat domain 33
217270_s_at	0.609	0.0151396	-3.23	-4.26	-1.04	DYRK1B	dual specificity tyrosine phosphorylation regulated kinase 1B
219484_at	0.609	0.0151444	3.23	-4.26	1.01	HCFC2	host cell factor C2
228099_at	0.609	0.0151534	3.23	-4.26	1.33	ZNF550	zinc finger protein 550
220750_s_at	0.609	0.0151636	3.23	-4.26	1.22	P3H1	prolyl 3-hydroxylase 1
208353_x_at	0.609	0.0151836	-3.23	-4.26	-1.49	ANK1	ankyrin 1
222100_at	0.609	0.0151879	-3.23	-4.26	-1.02	CYP2E1	cytochrome P450 family 2 subfamily E member 1
236865_at	0.609	0.0151898	-3.23	-4.26	-1.5
217174_s_at	0.609	0.0152274	-3.23	-4.26	-1.08	APC2	APC2, WNT signaling pathway regulator
1560509_at	0.609	0.0152358	3.22	-4.26	1.01
1562447_a_at	0.609	0.0152429	-3.22	-4.26	-1.08	PPP1R26-AS1	PPP1R26 antisense RNA 1
242774_at	0.609	0.0152485	-3.22	-4.26	-1.08	SYNE2	spectrin repeat containing nuclear envelope protein 2
218621_at	0.609	0.0152548	3.22	-4.26	1.16	HEMK1	HemK methyltransferase family member 1
1558740_s_at	0.609	0.0152698	3.22	-4.26	1.25	LOC105369662	uncharacterized LOC105369662
235695_at	0.609	0.0152717	3.22	-4.26	1.43	INPP4A	inositol polyphosphate-4-phosphatase type I A
225699_at	0.609	0.0152827	3.22	-4.26	1.04	LOC101928927///SNORA9///SNHG15	uncharacterized LOC101928927///small nucleolar RNA, H/ACA box 9///small nucleolar RNA host gene 15
242369_x_at	0.609	0.0152896	3.22	-4.26	1.37
201249_at	0.609	0.0152947	-3.22	-4.26	-1.11	SLC2A1	solute carrier family 2 member 1
212196_at	0.609	0.0153135	3.22	-4.26	1.46	IL6ST	interleukin 6 signal transducer
225165_at	0.609	0.0153415	-3.22	-4.26	-1.13	PPP1R1B	protein phosphatase 1 regulatory inhibitor subunit 1B
1561690_at	0.609	0.0153946	3.22	-4.26	1.22
213659_at	0.609	0.0154313	3.22	-4.26	2.01	ZNF75D	zinc finger protein 75D
228365_at	0.609	0.0154394	3.22	-4.26	1.28	CPNE8	copine 8
223165_s_at	0.609	0.0154462	3.21	-4.26	1.01	IP6K2	inositol hexakisphosphate kinase 2
212977_at	0.609	0.015451	3.21	-4.26	1.16	ACKR3	atypical chemokine receptor 3
206657_s_at	0.609	0.0154512	-3.21	-4.26	-1.04	MYOD1	myogenic differentiation 1
222843_at	0.609	0.0154597	3.21	-4.26	1.48	FIGNL1	fidgetin like 1
213478_at	0.609	0.015479	-3.21	-4.26	-1.41	KAZN	kazrin, periplakin interacting protein
229028_s_at	0.609	0.0155001	3.21	-4.26	2.03	ARL17B///ARL17A	ADP ribosylation factor like GTPase 17B///ADP ribosylation factor like GTPase 17A
237855_at	0.609	0.0155021	-3.21	-4.26	-1.05	ZNF777	zinc finger protein 777
1565577_s_at	0.609	0.0155386	3.21	-4.26	1.77
214348_at	0.609	0.0155641	-3.21	-4.26	-1.27	TACR2	tachykinin receptor 2
224475_at	0.609	0.0155859	-3.21	-4.26	-1.07
236072_at	0.609	0.0155942	3.21	-4.26	1.6
227839_at	0.609	0.0156003	3.21	-4.26	1.19	MBD5	methyl-CpG binding domain protein 5
212785_s_at	0.609	0.0156007	3.21	-4.26	1.54	LARP7	La ribonucleoprotein domain family member 7
207025_at	0.609	0.0156129	-3.21	-4.26	-1.09	GJC2	gap junction protein gamma 2
232001_at	0.609	0.0156156	3.21	-4.26	1.93	PRKCQ-AS1	PRKCQ antisense RNA 1
202242_at	0.609	0.0156204	-3.21	-4.26	-1.08	TSPAN7	tetraspanin 7
240071_at	0.609	0.0156458	-3.21	-4.26	-1.09
222825_at	0.609	0.0156895	3.2	-4.26	1.47	OTUD6B	OTU domain containing 6B
215283_at	0.609	0.0156927	3.2	-4.26	1.03	LINC00667	long intergenic non-protein coding RNA 667
223117_s_at	0.609	0.0157017	3.2	-4.26	1.95	USP47	ubiquitin specific peptidase 47
207593_at	0.609	0.0157346	-3.2	-4.26	-1.06	ABCG4	ATP binding cassette subfamily G member 4
227754_at	0.609	0.0157467	3.2	-4.26	2.11
1552347_at	0.609	0.0157486	3.2	-4.26	1.52	CRYZL1	crystallin zeta like 1
203948_s_at	0.609	0.0157652	-3.2	-4.26	-1.08	MPO	myeloperoxidase
213552_at	0.609	0.0157811	3.2	-4.26	1.03	GLCE	glucuronic acid epimerase
221165_s_at	0.609	0.0157825	-3.2	-4.26	-1.06	IL22	interleukin 22
212936_at	0.609	0.0157906	3.2	-4.26	1.47	FAM172A	family with sequence similarity 172 member A
205734_s_at	0.609	0.0157937	-3.2	-4.26	-1.11	AFF3	AF4/FMR2 family member 3
219173_at	0.609	0.0157955	3.2	-4.26	1.45	MYO15B	myosin XVB
216527_at	0.609	0.0158276	3.2	-4.26	1.46	HCG18	HLA complex group 18 (non-protein coding)
209430_at	0.609	0.0158317	3.2	-4.26	1.83	BTAF1	B-TFIID TATA-box binding protein associated factor 1
1563949_at	0.609	0.0158696	-3.19	-4.26	-1.22
205390_s_at	0.609	0.0158837	-3.19	-4.26	-1.05	ANK1	ankyrin 1
228045_at	0.609	0.0159108	3.19	-4.26	1.79	SUGT1	SGT1 homolog, MIS12 kinetochore complex assembly cochaperone
203233_at	0.609	0.0159175	3.19	-4.26	1.43	IL4R	interleukin 4 receptor
208243_s_at	0.609	0.0159184	-3.19	-4.26	-1.08	CNR1	cannabinoid receptor 1
235434_at	0.609	0.0159233	3.19	-4.26	1.4	CCDC134	coiled-coil domain containing 134
60815_at	0.609	0.0159347	3.19	-4.26	1.89	POLR2J4	RNA polymerase II subunit J4, pseudogene
242292_at	0.609	0.0159563	3.19	-4.27	1.75	FAM226B///FAM226A	family with sequence similarity 226 member B (non-protein coding)///family with sequence similarity 226 member A (non-protein coding)
226433_at	0.609	0.0159616	3.19	-4.27	1.74	RNF157	ring finger protein 157
227082_at	0.609	0.0159781	3.19	-4.27	2	ZBTB20	zinc finger and BTB domain containing 20
1558560_s_at	0.609	0.0159968	3.19	-4.27	1.14	BLZF1	basic leucine zipper nuclear factor 1
238992_at	0.609	0.0160184	3.19	-4.27	1.05	POLI	DNA polymerase iota
206958_s_at	0.609	0.016028	3.19	-4.27	2.09	UPF3A	UPF3 regulator of nonsense transcripts homolog A (yeast)
235032_at	0.609	0.0160464	3.19	-4.27	1.1	DNAJC21	DnaJ heat shock protein family (Hsp40) member C21
231964_at	0.609	0.0160617	3.19	-4.27	1.33	BICD1	BICD cargo adaptor 1
221450_x_at	0.609	0.0160898	-3.18	-4.27	-1.04	PCDHB13	protocadherin beta 13
244786_at	0.609	0.0160929	3.18	-4.27	1.96	SCARNA13///SNHG10	small Cajal body-specific RNA 13///small nucleolar RNA host gene 10
228030_at	0.609	0.0161026	3.18	-4.27	2.27	RBM6	RNA binding motif protein 6
226628_at	0.609	0.0161026	3.18	-4.27	1.49	THOC2	THO complex 2
204312_x_at	0.609	0.0161479	-3.18	-4.27	-1.24	CREB1	cAMP responsive element binding protein 1
239846_at	0.609	0.0161562	3.18	-4.27	1.31	MTHFD1	methylenetetrahydrofolate dehydrogenase, cyclohydrolase and formyltetrahydrofolate synthetase 1
233885_at	0.609	0.0161597	-3.18	-4.27	-1.09	ARHGAP33	Rho GTPase activating protein 33
36552_at	0.609	0.0162103	3.18	-4.27	1.03	C2CD3	C2 calcium dependent domain containing 3
230525_at	0.609	0.0162151	-3.18	-4.27	-1
202066_at	0.609	0.0162302	3.18	-4.27	1.71	PPFIA1	PTPRF interacting protein alpha 1
205896_at	0.609	0.0162584	-3.18	-4.27	-2.02	SLC22A4	solute carrier family 22 member 4
231080_at	0.609	0.0162764	-3.18	-4.27	-1.17	CDAN1	codanin 1
1566157_x_at	0.609	0.0162966	-3.18	-4.27	-1.08
231418_at	0.609	0.01631	3.17	-4.27	1.16
218219_s_at	0.609	0.0163135	3.17	-4.27	1.02	LANCL2	LanC like 2
209654_at	0.609	0.0163212	3.17	-4.27	1.93	ICE1	interactor of little elongation complex ELL subunit 1
215037_s_at	0.609	0.0163396	-3.17	-4.27	-2.38	BCL2L1	BCL2 like 1
218843_at	0.609	0.0163507	-3.17	-4.27	-1.23	FNDC4	fibronectin type III domain containing 4
1569207_s_at	0.609	0.0163524	-3.17	-4.27	-1.79	TCP11L2	t-complex 11 like 2
229705_at	0.609	0.0163885	3.17	-4.27	1.5	PIK3C3	phosphatidylinositol 3-kinase catalytic subunit type 3
214321_at	0.609	0.0164197	-3.17	-4.27	-1.7	NOV	nephroblastoma overexpressed
232778_at	0.609	0.0164487	3.17	-4.27	1.64
239487_at	0.609	0.0164589	3.17	-4.27	1.13
212981_s_at	0.609	0.0164605	3.17	-4.27	1.05	LOC100294033///TCAF1	protein FAM115A-like///TRPM8 channel associated factor 1
230918_at	0.609	0.0164633	3.17	-4.27	1.63	GALK2	galactokinase 2
230745_s_at	0.609	0.0165057	-3.17	-4.27	-1.13	TOX3	TOX high mobility group box family member 3
210579_s_at	0.609	0.0165219	-3.17	-4.27	-1.05	TRIM10	tripartite motif containing 10
215577_at	0.609	0.0165219	3.17	-4.27	1.45
219150_s_at	0.609	0.0165228	-3.17	-4.27	-1.09	ADAP1	ArfGAP with dual PH domains 1
214284_s_at	0.609	0.0165523	-3.16	-4.27	-1	FGF18	fibroblast growth factor 18
242243_at	0.609	0.0165819	3.16	-4.27	1.09	TMF1	TATA element modulatory factor 1
201501_s_at	0.609	0.0165887	3.16	-4.27	1.2	GRSF1	G-rich RNA sequence binding factor 1
219992_at	0.609	0.016597	-3.16	-4.27	-1.16	TAC3	tachykinin 3
219487_at	0.609	0.0166373	3.16	-4.27	1.38	BBS10	Bardet-Biedl syndrome 10
242981_at	0.609	0.0166401	3.16	-4.27	1.1
238135_at	0.609	0.0166659	3.16	-4.27	1.02	AGTRAP	angiotensin II receptor associated protein
201474_s_at	0.609	0.0167035	-3.16	-4.27	-1.14	ITGA3	integrin subunit alpha 3
214092_x_at	0.609	0.0167041	3.16	-4.27	1.94	SUGP2	SURP and G-patch domain containing 2
232333_at	0.609	0.0167091	3.16	-4.27	2.03
237035_at	0.609	0.0167596	3.15	-4.27	1.74
239654_at	0.609	0.0168235	3.15	-4.27	1.11	CHD9	chromodomain helicase DNA binding protein 9
206515_at	0.609	0.0168537	-3.15	-4.27	-3.09	CYP4F3	cytochrome P450 family 4 subfamily F member 3
229303_at	0.609	0.0168778	3.15	-4.27	1.09	SF3B1	splicing factor 3b subunit 1
1552733_at	0.609	0.0168807	3.15	-4.27	1.38	KLHDC1	kelch domain containing 1
225017_at	0.609	0.016936	3.15	-4.27	2.23	CCDC14	coiled-coil domain containing 14
215483_at	0.609	0.016941	3.15	-4.27	1.46	AKAP9	A-kinase anchoring protein 9
230290_at	0.609	0.016943	-3.15	-4.27	-1.02	SCUBE3	signal peptide, CUB domain and EGF like domain containing 3
220805_at	0.609	0.016955	-3.15	-4.27	-1.02	HRH2	histamine receptor H2
213485_s_at	0.609	0.0169674	3.15	-4.27	1.48	ABCC10	ATP binding cassette subfamily C member 10
233921_s_at	0.609	0.0169698	3.15	-4.27	2.01
203588_s_at	0.609	0.0170005	-3.14	-4.27	-1.06	TFDP2	transcription factor Dp-2
212614_at	0.609	0.0170441	3.14	-4.27	1.05	ARID5B	AT-rich interaction domain 5B
232788_at	0.609	0.0170532	3.14	-4.27	1.33
212179_at	0.609	0.0170646	3.14	-4.27	2.44	PNISR	PNN interacting serine and arginine rich protein
209989_at	0.609	0.0170889	3.14	-4.27	1.39	ZNF268	zinc finger protein 268
235675_at	0.609	0.0170925	3.14	-4.27	1.51	DHFR2	dihydrofolate reductase 2
226747_at	0.609	0.0171295	3.14	-4.27	1.34	TXNDC16	thioredoxin domain containing 16
237600_at	0.609	0.017135	3.14	-4.27	1.69
206470_at	0.609	0.0171514	-3.14	-4.27	-1.79	PLXNC1	plexin C1
212913_at	0.609	0.017154	3.14	-4.27	1.48	MSH5-SAPCD1///SAPCD1	MSH5-SAPCD1 readthrough (NMD candidate)///suppressor APC domain containing 1
217608_at	0.609	0.0171823	3.14	-4.27	1.01	SREK1IP1	SREK1 interacting protein 1
234192_s_at	0.609	0.0172476	3.13	-4.27	1.71	GKAP1	G kinase anchoring protein 1
201466_s_at	0.609	0.0172781	3.13	-4.27	1.07	JUN	Jun proto-oncogene, AP-1 transcription factor subunit
221759_at	0.609	0.0172871	-3.13	-4.27	-1.01	G6PC3	glucose-6-phosphatase catalytic subunit 3
230379_x_at	0.609	0.017289	3.13	-4.27	1.29	NDUFAF7	NADH:ubiquinone oxidoreductase complex assembly factor 7
240255_at	0.609	0.0173073	-3.13	-4.27	-1.02	LOC100507395	uncharacterized LOC100507395
241365_at	0.609	0.0173074	3.13	-4.27	1.47	SATB1	SATB homeobox 1
1557077_a_at	0.609	0.0173175	3.13	-4.27	1.19
237890_at	0.609	0.0173271	-3.13	-4.27	-1
228826_at	0.609	0.0173837	3.13	-4.27	1.74	TSPOAP1-AS1	TSPOAP1 antisense RNA 1
238684_at	0.609	0.0173853	3.13	-4.27	1.09	SETDB2	SET domain bifurcated 2
1567027_at	0.609	0.0173913	-3.13	-4.27	-1.27	SH3GL1P2	SH3 domain containing GRB2 like 1, endophilin A2 pseudogene 2
55872_at	0.609	0.0173946	3.13	-4.27	2.14	ZNF512B	zinc finger protein 512B
239236_at	0.609	0.0173982	3.13	-4.27	1.36
230334_at	0.609	0.0174134	-3.13	-4.27	-1.11	LOC100507291	uncharacterized LOC100507291
220071_x_at	0.609	0.0174232	3.13	-4.27	1.16	HAUS2	HAUS augmin like complex subunit 2
234632_x_at	0.609	0.0174239	-3.13	-4.27	-2.3
200845_s_at	0.609	0.0174333	3.13	-4.27	1.2	PRDX6	peroxiredoxin 6
227009_at	0.609	0.0174666	3.12	-4.27	1.29	LOC100507431	uncharacterized LOC100507431
221065_s_at	0.609	0.0174669	-3.12	-4.27	-1	CHST8	carbohydrate sulfotransferase 8
228697_at	0.609	0.0174697	3.12	-4.27	1.65	HINT3	histidine triad nucleotide binding protein 3
228562_at	0.609	0.0174699	3.12	-4.27	1.04	ZBTB10	zinc finger and BTB domain containing 10
1552867_at	0.609	0.0174742	3.12	-4.27	1.81
243495_s_at	0.609	0.0174967	3.12	-4.27	1.57	ZNF652	zinc finger protein 652
235125_x_at	0.609	0.0175126	3.12	-4.27	1.62	MIGA1	mitoguardin 1
227802_at	0.609	0.0175425	3.12	-4.27	1.88	RUFY3	RUN and FYVE domain containing 3
214537_at	0.609	0.0175753	-3.12	-4.27	-1.13	HIST1H1D	histone cluster 1, H1d
218030_at	0.609	0.0175882	-3.12	-4.27	-1.43	GIT1	GIT ArfGAP 1
204750_s_at	0.609	0.0175898	-3.12	-4.27	-1.66	DSC2	desmocollin 2
226758_at	0.609	0.0176004	3.12	-4.27	1.08	LUC7L2	LUC7 like 2, pre-mRNA splicing factor
203358_s_at	0.609	0.0176361	3.12	-4.27	1.87	EZH2	enhancer of zeste 2 polycomb repressive complex 2 subunit
209007_s_at	0.609	0.0176522	3.12	-4.27	1.92	RSRP1	arginine and serine rich protein 1
236401_at	0.609	0.0176589	3.12	-4.27	1.44	GIMAP1	GTPase, IMAP family member 1
202903_at	0.609	0.0176892	3.12	-4.27	1.01	LSM5	LSM5 homolog, U6 small nuclear RNA and mRNA degradation associated
1567213_at	0.609	0.0177225	3.11	-4.27	2.12	PNN	pinin, desmosome associated protein
225819_at	0.609	0.0177266	3.11	-4.27	1.91	TBRG1	transforming growth factor beta regulator 1
221586_s_at	0.609	0.0177295	3.11	-4.27	1.01	E2F5	E2F transcription factor 5
214183_s_at	0.609	0.0177377	3.11	-4.27	1.11	TKTL1	transketolase like 1
215697_at	0.609	0.0177632	-3.11	-4.27	-1.14
201025_at	0.609	0.0177786	3.11	-4.27	1.24	EIF5B	eukaryotic translation initiation factor 5B
235590_at	0.609	0.0178126	3.11	-4.27	1.52	SLF2	SMC5-SMC6 complex localization factor 2
241505_at	0.609	0.0178292	3.11	-4.27	1.77
238916_at	0.609	0.0178476	-3.11	-4.27	-1.34	LINC00938	long intergenic non-protein coding RNA 938
230347_at	0.609	0.0178554	-3.11	-4.27	-1.04	ORAI2	ORAI calcium release-activated calcium modulator 2
224873_s_at	0.609	0.0178659	3.11	-4.27	1.72	MRPS25	mitochondrial ribosomal protein S25
232290_at	0.609	0.0178669	-3.11	-4.27	-1.1
244872_at	0.609	0.0178699	3.11	-4.27	1.72	RBBP4	RB binding protein 4, chromatin remodeling factor
230892_at	0.609	0.0178703	3.11	-4.27	1.53
237082_at	0.609	0.0178786	-3.11	-4.27	-1.37
220640_at	0.609	0.0179281	-3.11	-4.27	-1.1	CSNK1G1	casein kinase 1 gamma 1
1569041_at	0.609	0.017937	3.11	-4.27	1.78
242947_at	0.609	0.0179431	3.11	-4.27	1.3
206934_at	0.609	0.0179477	-3.1	-4.27	-1.26	SIRPB1	signal regulatory protein beta 1
242140_at	0.609	0.0179841	3.1	-4.28	1.54	ERVK3-1///ZNF8	endogenous retrovirus group K3 member 1///zinc finger protein 8
210017_at	0.609	0.0179986	3.1	-4.28	2.1	MALT1	MALT1 paracaspase
227847_at	0.609	0.0180003	3.1	-4.28	1.28	EPM2AIP1	EPM2A interacting protein 1
205897_at	0.609	0.0180106	-3.1	-4.28	-1.04	NFATC4	nuclear factor of activated T-cells 4
225922_at	0.609	0.0180283	3.1	-4.28	1.07	FNIP2	folliculin interacting protein 2
226203_at	0.609	0.0180287	3.1	-4.28	1.45	MYO9A	myosin IXA
235762_at	0.609	0.0180375	3.1	-4.28	1.48	TAS2R14	taste 2 receptor member 14
1557123_a_at	0.609	0.0180388	-3.1	-4.28	-1.07	CHADL	chondroadherin like
231870_s_at	0.609	0.0180489	3.1	-4.28	1.09	NMD3	NMD3 ribosome export adaptor
219233_s_at	0.609	0.0180612	3.1	-4.28	2.22	GSDMB	gasdermin B
225439_at	0.609	0.0180875	3.1	-4.28	1.18	NUDCD1	NudC domain containing 1
234758_at	0.609	0.0180946	3.1	-4.28	1.05
221782_at	0.609	0.0181015	3.1	-4.28	1.65	DNAJC10	DnaJ heat shock protein family (Hsp40) member C10
214202_at	0.609	0.0181089	3.1	-4.28	1.15
219359_at	0.609	0.0181163	3.1	-4.28	1.7	PGGHG	protein-glucosylgalactosylhydroxylysine glucosidase
206205_at	0.609	0.018155	3.1	-4.28	1.23	MPHOSPH9	M-phase phosphoprotein 9
212274_at	0.609	0.0181556	3.1	-4.28	1.94	LPIN1	lipin 1
206463_s_at	0.609	0.0181582	-3.1	-4.28	-1.05	DHRS2	dehydrogenase/reductase 2
206583_at	0.609	0.0181615	3.1	-4.28	1.76	KRBOX4	KRAB box domain containing 4
219551_at	0.609	0.0181623	3.1	-4.28	1.38	EAF2	ELL associated factor 2
242195_x_at	0.609	0.0181628	3.1	-4.28	1.23	NUMBL	NUMB like, endocytic adaptor protein
204521_at	0.609	0.0181639	3.1	-4.28	1.49	FAM216A	family with sequence similarity 216 member A
244811_at	0.609	0.0181646	3.1	-4.28	1.23	PHIP	pleckstrin homology domain interacting protein
242080_at	0.609	0.018165	3.1	-4.28	1.28
1552323_s_at	0.609	0.0181997	3.09	-4.28	1.28	FAM122C	family with sequence similarity 122C
206928_at	0.609	0.0182373	3.09	-4.28	1.46	ZNF124	zinc finger protein 124
1566243_at	0.609	0.0182655	3.09	-4.28	1.01
241795_at	0.609	0.0182807	-3.09	-4.28	-1.23	RHEB	Ras homolog enriched in brain
235241_at	0.609	0.0183207	3.09	-4.28	1.27	SLC38A9	solute carrier family 38 member 9
223448_x_at	0.609	0.018331	3.09	-4.28	1.01	MRPS22	mitochondrial ribosomal protein S22
209798_at	0.609	0.0183383	3.09	-4.28	1.25	NPAT	nuclear protein, coactivator of histone transcription
208585_at	0.609	0.0183705	-3.09	-4.28	-1.02	BTN2A3P	butyrophilin subfamily 2 member A3, pseudogene
213043_s_at	0.609	0.018376	3.09	-4.28	1.71	MIR6884///MED24	microRNA 6884///mediator complex subunit 24
1560026_at	0.609	0.0183827	3.09	-4.28	1.01
226098_at	0.609	0.0184017	3.09	-4.28	2.37	IFT80	intraflagellar transport 80
244462_at	0.609	0.0184112	3.09	-4.28	1.92	ZNF224	zinc finger protein 224
1555845_at	0.609	0.0184203	3.09	-4.28	1.28
244212_at	0.609	0.0184315	-3.09	-4.28	-1.02
227040_at	0.609	0.0184393	3.09	-4.28	1.8	NHLRC3	NHL repeat containing 3
228555_at	0.609	0.0184552	3.08	-4.28	1.4	CAMK2D	calcium/calmodulin dependent protein kinase II delta
205178_s_at	0.609	0.0184603	3.08	-4.28	2.07	RBBP6	RB binding protein 6, ubiquitin ligase
1557036_at	0.609	0.0184682	3.08	-4.28	1.09	ZBTB1	zinc finger and BTB domain containing 1
216170_at	0.609	0.0184983	3.08	-4.28	1.25
228324_at	0.609	0.0185244	3.08	-4.28	1.51	CARNMT1	carnosine N-methyltransferase 1
230563_at	0.609	0.0185402	3.08	-4.28	1.62	RASGEF1A	RasGEF domain family member 1A
1557667_at	0.609	0.018544	3.08	-4.28	1.43
227227_at	0.609	0.0185696	3.08	-4.28	1.91
204873_at	0.609	0.0185841	3.08	-4.28	1.09	PEX1	peroxisomal biogenesis factor 1
217303_s_at	0.609	0.0186231	-3.08	-4.28	-1.01	ADRB3	adrenoceptor beta 3
243512_x_at	0.609	0.0186286	3.08	-4.28	1.39
203519_s_at	0.609	0.0186427	3.08	-4.28	1.4	UPF2	UPF2 regulator of nonsense transcripts homolog (yeast)
231984_at	0.609	0.018659	3.08	-4.28	1.01	MTAP	methylthioadenosine phosphorylase
227761_at	0.609	0.0186787	3.08	-4.28	1.54	MYO5A	myosin VA
243646_at	0.609	0.0186828	3.08	-4.28	1.21
237280_at	0.609	0.0186918	-3.08	-4.28	-1	TCTE1	t-complex-associated-testis-expressed 1
217707_x_at	0.609	0.0186929	3.08	-4.28	1.53	SMARCA2	SWI/SNF related, matrix associated, actin dependent regulator of chromatin, subfamily a, member 2
203936_s_at	0.609	0.0187166	-3.07	-4.28	-2.27	MMP9	matrix metallopeptidase 9
237849_at	0.609	0.0187438	3.07	-4.28	1.38
210772_at	0.609	0.0187873	-3.07	-4.28	-2.26	FPR2	formyl peptide receptor 2
211889_x_at	0.609	0.0187882	-3.07	-4.28	-1.09	CEACAM1	carcinoembryonic antigen related cell adhesion molecule 1
226591_at	0.609	0.0188041	3.07	-4.28	1.72	PWAR6	Prader Willi/Angelman region RNA 6
202127_at	0.609	0.0188111	3.07	-4.28	2.31	PRPF4B	pre-mRNA processing factor 4B
243957_at	0.609	0.0188207	3.07	-4.28	1.36	LOC100128108	putative ubiquitin-conjugating enzyme E2Q2-like protein
204619_s_at	0.609	0.0188232	3.07	-4.28	1.29	VCAN	versican
220019_s_at	0.609	0.0188328	3.07	-4.28	1.31	ZNF224	zinc finger protein 224
201945_at	0.609	0.0188354	-3.07	-4.28	-1.1	FURIN	furin, paired basic amino acid cleaving enzyme
220917_s_at	0.609	0.0188482	3.07	-4.28	1.58	WDR19	WD repeat domain 19
227485_at	0.609	0.0188514	3.07	-4.28	1.96	INTS6L	integrator complex subunit 6 like
1564439_a_at	0.609	0.0188805	-3.07	-4.28	-1.09	MRGPRG-AS1	MRGPRG antisense RNA 1
211038_s_at	0.609	0.0188877	3.07	-4.28	2.39	CROCCP2	ciliary rootlet coiled-coil, rootletin pseudogene 2
227882_at	0.609	0.0188891	3.07	-4.28	1.26	FKRP	fukutin related protein
1559714_at	0.609	0.018898	-3.07	-4.28	-1.08	RGR	retinal G protein coupled receptor
220438_at	0.609	0.0188997	-3.07	-4.28	-1.05	QPCTL	glutaminyl-peptide cyclotransferase like
219686_at	0.609	0.0189239	-3.07	-4.28	-1.01	STK32B	serine/threonine kinase 32B
227085_at	0.609	0.0189354	3.07	-4.28	1.18	H2AFV	H2A histone family member V
213059_at	0.609	0.0189366	-3.07	-4.28	-1.03	CREB3L1	cAMP responsive element binding protein 3 like 1
210428_s_at	0.609	0.0189636	3.06	-4.28	1	HGS	hepatocyte growth factor-regulated tyrosine kinase substrate
226726_at	0.609	0.0189649	-3.06	-4.28	-1.54	MBOAT2	membrane bound O-acyltransferase domain containing 2
226186_at	0.609	0.0190448	3.06	-4.28	1.09	TMOD2	tropomodulin 2
241968_at	0.609	0.0190559	3.06	-4.28	1.29	ABHD18	abhydrolase domain containing 18
235107_at	0.609	0.019065	3.06	-4.28	1.48	PIAS2	protein inhibitor of activated STAT 2
213987_s_at	0.609	0.0190718	-3.06	-4.28	-1.01	CDK13	cyclin dependent kinase 13
214937_x_at	0.609	0.0191009	3.06	-4.28	1.68	PCM1	pericentriolar material 1
239434_at	0.609	0.0191633	3.06	-4.28	1.15	FGFR1OP	FGFR1 oncogene partner
1557293_at	0.609	0.0191697	3.06	-4.28	1.83	LINC00969	long intergenic non-protein coding RNA 969
222598_s_at	0.609	0.019176	-3.06	-4.28	-1.04	NAV2	neuron navigator 2
204427_s_at	0.609	0.0192368	-3.05	-4.28	-1.16	TMED2	transmembrane p24 trafficking protein 2
229032_at	0.609	0.0192437	-3.05	-4.28	-1.38	WSCD2	WSC domain containing 2
212721_at	0.609	0.0192522	3.05	-4.28	1.74	SREK1	splicing regulatory glutamic acid and lysine rich protein 1
209688_s_at	0.609	0.0192969	3.05	-4.28	1.62	CCDC93	coiled-coil domain containing 93
218683_at	0.609	0.0193091	3.05	-4.28	2.52	PTBP2	polypyrimidine tract binding protein 2
220279_at	0.609	0.0193111	-3.05	-4.28	-1.01	TRIM17	tripartite motif containing 17
242273_at	0.609	0.0193154	3.05	-4.28	1.51	LLPH	LLP homolog, long-term synaptic facilitation
221963_x_at	0.609	0.0193243	3.05	-4.28	1.25	ZNF587B	zinc finger protein 587B
231458_at	0.609	0.0193304	-3.05	-4.28	-1.15	LINC00658	long intergenic non-protein coding RNA 658
1555872_a_at	0.609	0.0193438	3.05	-4.28	1.25	LOC728903///GLIDR	uncharacterized LOC728903///glioblastoma down-regulated RNA
228840_at	0.609	0.0193491	-3.05	-4.28	-1.15	AMOTL1	angiomotin like 1
233019_at	0.609	0.0193546	3.05	-4.28	1.43	CNOT7	CCR4-NOT transcription complex subunit 7
231623_at	0.609	0.0194003	-3.05	-4.28	-1.19	TMEM174	transmembrane protein 174
214960_at	0.609	0.0194063	3.05	-4.28	1.26	API5	apoptosis inhibitor 5
240643_at	0.609	0.0194165	-3.05	-4.28	-1.19	TTBK1	tau tubulin kinase 1
1556678_a_at	0.609	0.0194208	3.05	-4.28	1.23
228751_at	0.609	0.0194248	3.05	-4.28	2.28	CLK4	CDC like kinase 4
206145_at	0.609	0.0194365	-3.05	-4.28	-1.69	RHAG	Rh-associated glycoprotein
236615_at	0.609	0.0194466	3.05	-4.28	1.02
220044_x_at	0.609	0.0194756	3.05	-4.28	2.02	LUC7L3	LUC7 like 3 pre-mRNA splicing factor
236562_at	0.609	0.0194767	3.05	-4.28	2.02	ZNF439	zinc finger protein 439
218984_at	0.609	0.0194966	3.04	-4.28	1.38	PUS7	pseudouridylate synthase 7 (putative)
212945_s_at	0.609	0.0195064	3.04	-4.28	1.72	MGA	MGA, MAX dimerization protein
212798_s_at	0.609	0.0195134	3.04	-4.28	1.53	ANKMY2	ankyrin repeat and MYND domain containing 2
1557733_a_at	0.609	0.0195195	3.04	-4.28	2.46	CHRM3-AS2	CHRM3 antisense RNA 2
238597_at	0.609	0.0195654	3.04	-4.28	1.09	ANKRD13C	ankyrin repeat domain 13C
213783_at	0.609	0.0196054	-3.04	-4.28	-1.16	MFNG	MFNG O-fucosylpeptide 3-beta-N-acetylglucosaminyltransferase
214301_s_at	0.609	0.0196138	-3.04	-4.28	-1	DPYSL4	dihydropyrimidinase like 4
233656_s_at	0.609	0.0196435	3.04	-4.28	1.33	VPS54	VPS54, GARP complex subunit
221969_at	0.609	0.0196603	3.04	-4.28	1.32	PAX5	paired box 5
241881_at	0.609	0.0197012	-3.04	-4.28	-3.61	TRIM58	tripartite motif containing 58
211560_s_at	0.609	0.0197019	-3.04	-4.28	-4.18	ALAS2	5'-aminolevulinate synthase 2
223295_s_at	0.609	0.0197121	3.04	-4.28	2.64	LUC7L	LUC7 like
241905_at	0.609	0.0197212	3.04	-4.28	2.25	PIK3C2A	phosphatidylinositol-4-phosphate 3-kinase catalytic subunit type 2 alpha
202973_x_at	0.609	0.0197352	3.04	-4.28	1.11	FAM13A	family with sequence similarity 13 member A
236198_at	0.609	0.0197373	3.04	-4.28	2.26	LINC01215	long intergenic non-protein coding RNA 1215
228506_at	0.609	0.0197465	3.04	-4.28	2.11	NSMCE4A	NSE4 homolog A, SMC5-SMC6 complex component
215596_s_at	0.609	0.0197486	3.04	-4.28	1.04	LTN1	listerin E3 ubiquitin protein ligase 1
219078_at	0.609	0.0197639	3.04	-4.28	1.71	GPATCH2	G-patch domain containing 2
225758_s_at	0.609	0.0197664	3.03	-4.28	1.45	TUBGCP6	tubulin gamma complex associated protein 6
238267_s_at	0.609	0.0198181	-3.03	-4.28	-1.12
214945_at	0.609	0.0198242	3.03	-4.28	2.43	LOC101930363///LOC101928349///LOC100507387///FAM153C///FAM153A///FAM153B	uncharacterized LOC101930363///uncharacterized LOC101928349///uncharacterized LOC100507387///family with sequence similarity 153, member C///family with sequence similarity 153 member A///family with sequence similarity 153 member B
207394_at	0.609	0.0198291	3.03	-4.28	1.3	ZNF137P	zinc finger protein 137, pseudogene
225297_at	0.609	0.0198577	3.03	-4.28	2.17	HAUS1	HAUS augmin like complex subunit 1
1561500_at	0.609	0.019885	-3.03	-4.28	-1.01	CTU2	cytosolic thiouridylase subunit 2
226031_at	0.609	0.0199303	3.03	-4.28	1.16	VPS50	VPS50, EARP/GARPII complex subunit
242560_at	0.609	0.0199324	3.03	-4.28	1.75	FANCD2	Fanconi anemia complementation group D2
212621_at	0.609	0.0199366	3.03	-4.28	1.46	NEMP1	nuclear envelope integral membrane protein 1
209358_at	0.609	0.0199377	3.03	-4.28	1.42	TAF11	TATA-box binding protein associated factor 11
234716_at	0.609	0.0199516	-3.03	-4.28	-1.13	ZIC1	Zic family member 1
239412_at	0.609	0.0199853	3.03	-4.28	1.29	IRF5	interferon regulatory factor 5
219002_at	0.609	0.0199892	3.03	-4.28	1.41	FASTKD1	FAST kinase domains 1
209048_s_at	0.609	0.0200091	3.03	-4.28	1.74	ZMYND8	zinc finger MYND-type containing 8
221566_s_at	0.609	0.0200169	-3.03	-4.28	-1	NOL3	nucleolar protein 3
1554248_at	0.609	0.0200189	3.03	-4.28	1.19	ZNF638	zinc finger protein 638
238538_at	0.609	0.0200217	3.03	-4.28	1.59	ANKRD11	ankyrin repeat domain 11
1556203_a_at	0.609	0.0200246	3.03	-4.28	1.2	SRGAP2	SLIT-ROBO Rho GTPase activating protein 2
239413_at	0.609	0.0200362	3.03	-4.28	1.49	CEP152	centrosomal protein 152
239376_at	0.609	0.0200438	3.02	-4.28	1.64	DCLRE1C	DNA cross-link repair 1C
231937_at	0.609	0.0200566	3.02	-4.28	1.01
220965_s_at	0.609	0.0200884	-3.02	-4.28	-1.03	RSPH6A	radial spoke head 6 homolog A
209850_s_at	0.609	0.0200937	-3.02	-4.28	-1.36	CDC42EP2	CDC42 effector protein 2
238105_x_at	0.609	0.020117	-3.02	-4.28	-1.33	WNT7B	Wnt family member 7B
1555214_a_at	0.609	0.0201184	-3.02	-4.28	-1.26	CLEC7A	C-type lectin domain family 7 member A
222524_s_at	0.609	0.0201189	3.02	-4.28	1.1	ASB6	ankyrin repeat and SOCS box containing 6
209231_s_at	0.609	0.0201293	3.02	-4.28	1.06	DCTN5	dynactin subunit 5
219648_at	0.609	0.020133	3.02	-4.28	1.15	MREG	melanoregulin
1554345_a_at	0.609	0.0201379	3.02	-4.28	1.4	GIN1	gypsy retrotransposon integrase 1
229501_s_at	0.609	0.0201382	3.02	-4.28	1.22	USP8	ubiquitin specific peptidase 8
1559121_s_at	0.609	0.0201465	3.02	-4.28	1.25
239252_at	0.609	0.0201556	3.02	-4.28	1.02	COX7B	cytochrome c oxidase subunit 7B
220350_at	0.609	0.0201752	3.02	-4.28	1.14	ZNF235	zinc finger protein 235
1552853_at	0.609	0.0202048	-3.02	-4.29	-1.15	VWA5B1	von Willebrand factor A domain containing 5B1
228929_at	0.609	0.0202266	3.02	-4.29	1	DNASE1	deoxyribonuclease 1
212289_at	0.609	0.0202896	3.02	-4.29	1.59	ANKRD12	ankyrin repeat domain 12
215612_at	0.609	0.0202897	3.02	-4.29	1.22
231940_at	0.609	0.0202944	3.02	-4.29	1.79	ZNF529	zinc finger protein 529
228742_at	0.609	0.0203039	3.02	-4.29	1.16
238214_at	0.609	0.0203219	3.01	-4.29	1.08	LRRC69	leucine rich repeat containing 69
241893_at	0.609	0.020339	3.01	-4.29	2.47
226631_at	0.609	0.0203941	3.01	-4.29	1.57	METTL10	methyltransferase like 10
218642_s_at	0.609	0.0204299	3.01	-4.29	1.16	CHCHD7	coiled-coil-helix-coiled-coil-helix domain containing 7
205006_s_at	0.609	0.0204547	3.01	-4.29	1.76	NMT2	N-myristoyltransferase 2
219676_at	0.609	0.020478	3.01	-4.29	1.01	ZSCAN16	zinc finger and SCAN domain containing 16
236494_x_at	0.609	0.0205126	3.01	-4.29	1.44
235200_at	0.609	0.0205135	3.01	-4.29	1.22	ZNF561///ZNF562	zinc finger protein 561///zinc finger protein 562
209265_s_at	0.609	0.0205641	3.01	-4.29	2.3	METTL3	methyltransferase like 3
1565743_at	0.609	0.0205972	3.01	-4.29	1.51	N4BP2L2	NEDD4 binding protein 2 like 2
216908_x_at	0.609	0.0206033	3	-4.29	1.72	RRN3P1	RRN3 homolog, RNA polymerase I transcription factor pseudogene 1
222273_at	0.609	0.020605	3	-4.29	1.67	PAPOLG	poly(A) polymerase gamma
235374_at	0.609	0.0206377	3	-4.29	1.85
235132_at	0.609	0.0206393	3	-4.29	1.17	NIFK-AS1	NIFK antisense RNA 1
201437_s_at	0.609	0.0206419	3	-4.29	1.03	EIF4E	eukaryotic translation initiation factor 4E
239585_at	0.609	0.0206442	3	-4.29	1.43
1556855_a_at	0.609	0.0206444	-3	-4.29	-1.2	ATP11A-AS1	ATP11A antisense RNA 1
204371_s_at	0.609	0.0206819	-3	-4.29	-1.34	KHSRP	KH-type splicing regulatory protein
244447_at	0.609	0.0206846	3	-4.29	1.38
230177_at	0.609	0.0206854	3	-4.29	1.58	GTF2H2B///GTF2H2	general transcription factor IIH subunit 2B (pseudogene)///general transcription factor IIH subunit 2
224591_at	0.609	0.0206886	3	-4.29	1.5	HP1BP3	heterochromatin protein 1 binding protein 3
1557477_at	0.609	0.0207179	3	-4.29	1.1	STIM1	stromal interaction molecule 1
209396_s_at	0.609	0.0207577	-3	-4.29	-3.1	CHI3L1	chitinase 3 like 1
202514_at	0.609	0.0207582	3	-4.29	1.04	DLG1	discs large MAGUK scaffold protein 1
215392_at	0.609	0.0207609	3	-4.29	1.99
226404_at	0.609	0.0207764	3	-4.29	2.13	RBM39	RNA binding motif protein 39
204568_at	0.609	0.0208178	3	-4.29	1.38	ATG14	autophagy related 14
229903_x_at	0.609	0.0208178	3	-4.29	1.19	RNPC3	RNA binding region (RNP1, RRM) containing 3
1554067_at	0.609	0.0208307	3	-4.29	1.8	C12orf66	chromosome 12 open reading frame 66
230400_s_at	0.609	0.0208318	-3	-4.29	-1.07
1554228_a_at	0.609	0.0208341	-3	-4.29	-1.13	BAALC-AS2	BAALC antisense RNA 2
202411_at	0.609	0.0208426	-3	-4.29	-1.45	IFI27	interferon alpha inducible protein 27
217665_at	0.609	0.0208619	3	-4.29	1.14	ZNF813	zinc finger protein 813
1556144_at	0.609	0.0208643	3	-4.29	1	DHX30	DEAH-box helicase 30
214625_s_at	0.609	0.0208694	-3	-4.29	-1.01	MINK1	misshapen like kinase 1
229882_at	0.609	0.0208758	3	-4.29	1.06	RPS15A	ribosomal protein S15a
236924_at	0.609	0.0208797	3	-4.29	1.84
216324_at	0.609	0.0208806	-3	-4.29	-1.11
231952_at	0.609	0.0208851	3	-4.29	1.21
225421_at	0.609	0.020936	2.99	-4.29	1.84	PM20D2	peptidase M20 domain containing 2
203517_at	0.609	0.0209575	2.99	-4.29	1.15	MTX2	metaxin 2
230178_s_at	0.609	0.0209649	2.99	-4.29	1.4	ELP2	elongator acetyltransferase complex subunit 2
230788_at	0.609	0.0209914	2.99	-4.29	1.06	GCNT2	glucosaminyl (N-acetyl) transferase 2, I-branching enzyme (I blood group)
239449_at	0.609	0.0210374	2.99	-4.29	1.66
223598_at	0.609	0.0210857	2.99	-4.29	1.11	RAD23B	RAD23 homolog B, nucleotide excision repair protein
228209_at	0.609	0.0211065	2.99	-4.29	1.21	LHX4-AS1	LHX4 antisense RNA 1
206214_at	0.609	0.0211402	2.99	-4.29	1.18	PLA2G7	phospholipase A2 group VII
1558250_s_at	0.609	0.0211919	2.98	-4.29	1.58
243016_at	0.609	0.021224	2.98	-4.29	2.15
223937_at	0.609	0.0212423	2.98	-4.29	1.31	FOXP1	forkhead box P1
206632_s_at	0.609	0.0212464	-2.98	-4.29	-1.98	APOBEC3B	apolipoprotein B mRNA editing enzyme catalytic subunit 3B
228144_at	0.609	0.0212639	2.98	-4.29	1.16	ZNF300	zinc finger protein 300
223924_at	0.609	0.0212728	-2.98	-4.29	-1.26	TTC25	tetratricopeptide repeat domain 25
1559449_a_at	0.609	0.0212891	2.98	-4.29	1.05	ZNF254	zinc finger protein 254
229477_at	0.609	0.0212961	-2.98	-4.29	-1.02	THRSP	thyroid hormone responsive
1561763_at	0.609	0.0213419	2.98	-4.29	1.3
1554379_a_at	0.609	0.021344	-2.98	-4.29	-1.01	TP73	tumor protein p73
203146_s_at	0.609	0.021376	2.98	-4.29	1.42	GABBR1	gamma-aminobutyric acid type B receptor subunit 1
206874_s_at	0.609	0.0213972	2.98	-4.29	1.38	SLK	STE20 like kinase
213596_at	0.609	0.0214082	2.98	-4.29	1.25	CASP4	caspase 4
209019_s_at	0.609	0.0214132	-2.98	-4.29	-1.14	PINK1	PTEN induced putative kinase 1
211396_at	0.609	0.0214145	-2.98	-4.29	-1.02	FCGR2C	Fc fragment of IgG receptor IIc (gene/pseudogene)
205604_at	0.609	0.0214217	-2.98	-4.29	-1.22	HOXD9	homeobox D9
222730_s_at	0.609	0.0214571	-2.98	-4.29	-1.74	ZDHHC2	zinc finger DHHC-type containing 2
214464_at	0.609	0.021483	-2.97	-4.29	-2.37	CDC42BPA	CDC42 binding protein kinase alpha
209805_at	0.609	0.021511	2.97	-4.29	1.29	PMS2CL///PMS2	PMS2 C-terminal like pseudogene///PMS1 homolog 2, mismatch repair system component
235250_at	0.609	0.0215197	-2.97	-4.29	-1.32	FLCN	folliculin
233827_s_at	0.609	0.0215556	-2.97	-4.29	-1.03	SUPT16H	SPT16 homolog, facilitates chromatin remodeling subunit
1563426_a_at	0.609	0.0215763	2.97	-4.29	1.09
225066_at	0.609	0.0215928	2.97	-4.29	1.12	PPP2R2D	protein phosphatase 2 regulatory subunit Bdelta
233894_x_at	0.609	0.0215951	-2.97	-4.29	-1.03	COL26A1	collagen type XXVI alpha 1 chain
214148_at	0.609	0.0216003	2.97	-4.29	1.4	LOC100507424///ITFG2	uncharacterized LOC100507424///integrin alpha FG-GAP repeat containing 2
207787_at	0.609	0.0216129	-2.97	-4.29	-1.1	KRT33B	keratin 33B
214764_at	0.609	0.0216483	2.97	-4.29	1.39	RRP15	ribosomal RNA processing 15 homolog
214060_at	0.609	0.0216844	2.97	-4.29	1.12	SSBP1	single stranded DNA binding protein 1
232569_at	0.609	0.0217469	2.97	-4.29	1.38
235365_at	0.609	0.0217514	2.97	-4.29	1.11	DFNB59	deafness, autosomal recessive 59
205950_s_at	0.609	0.021762	-2.97	-4.29	-3.39	CA1	carbonic anhydrase 1
1552283_s_at	0.609	0.0217715	2.97	-4.29	1.2	ZDHHC11B///ZDHHC11	zinc finger DHHC-type containing 11B///zinc finger DHHC-type containing 11
224435_at	0.609	0.0217738	2.97	-4.29	1.04	FAM213A	family with sequence similarity 213 member A
244045_at	0.609	0.0217741	2.97	-4.29	1.7
220100_at	0.609	0.021777	-2.97	-4.29	-1.08	SLC22A11	solute carrier family 22 member 11
227025_at	0.609	0.0218471	2.96	-4.29	1.4	PPHLN1	periphilin 1
228243_at	0.609	0.0218498	2.96	-4.29	1.47
230160_x_at	0.609	0.0218958	-2.96	-4.29	-1.26
230211_at	0.609	0.021938	2.96	-4.29	1.17	TRIP11	thyroid hormone receptor interactor 11
238438_at	0.609	0.0219643	-2.96	-4.29	-1.02	CNOT6L	CCR4-NOT transcription complex subunit 6 like
226062_x_at	0.609	0.0219729	2.96	-4.29	1.02	FAM63A	family with sequence similarity 63 member A
242110_at	0.609	0.02201	2.96	-4.29	2.08
218476_at	0.609	0.0220483	2.96	-4.29	1.1	POMT1	protein O-mannosyltransferase 1
204098_at	0.609	0.0220501	2.96	-4.29	1.04	RBMX2	RNA binding motif protein, X-linked 2
225463_x_at	0.609	0.0220539	2.96	-4.29	1.34	GPR89A///GPR89B	G protein-coupled receptor 89A///G protein-coupled receptor 89B
212074_at	0.609	0.0220728	2.96	-4.29	2.07	SUN1	Sad1 and UNC84 domain containing 1
1563259_at	0.609	0.0220995	2.95	-4.29	1.23
235925_at	0.609	0.0221147	2.95	-4.29	1.62
219324_at	0.609	0.0221187	2.95	-4.29	1.2	NOL12	nucleolar protein 12
1558445_at	0.609	0.0221467	2.95	-4.29	1.49
229533_x_at	0.609	0.0221633	2.95	-4.29	1.1	ZNF680	zinc finger protein 680
221802_s_at	0.609	0.0221772	2.95	-4.29	1.57	SHTN1	shootin 1
32541_at	0.609	0.0221909	2.95	-4.29	1.74	PPP3CC	protein phosphatase 3 catalytic subunit gamma
223528_s_at	0.609	0.0221965	2.95	-4.29	1.94	METTL17	methyltransferase like 17
224705_s_at	0.609	0.0222402	2.95	-4.29	1.7	TNRC6A	trinucleotide repeat containing 6A
236429_at	0.609	0.0222414	2.95	-4.29	1.49	ZNF83	zinc finger protein 83
223970_at	0.609	0.0222843	-2.95	-4.29	-1.05	RETNLB	resistin like beta
235469_at	0.609	0.0222868	2.95	-4.29	1.59	FAM133DP///FAM133B	family with sequence similarity 133, member A pseudogene///family with sequence similarity 133 member B
219809_at	0.609	0.0223015	2.95	-4.29	1.04	WDR55	WD repeat domain 55
239644_at	0.609	0.0223683	2.95	-4.29	1.5	ZC3H8	zinc finger CCCH-type containing 8
239228_at	0.609	0.0223804	2.95	-4.29	1.67
1564656_at	0.609	0.0224112	2.94	-4.29	1.66
219342_at	0.609	0.0224206	2.94	-4.29	1.42	CASD1	CAS1 domain containing 1
204193_at	0.609	0.022426	2.94	-4.29	1.59	CHKB	choline kinase beta
224737_x_at	0.609	0.022431	2.94	-4.29	1.65	CCAR1	cell division cycle and apoptosis regulator 1
201662_s_at	0.609	0.0224476	2.94	-4.29	1.07	ACSL3	acyl-CoA synthetase long-chain family member 3
201189_s_at	0.609	0.0224637	2.94	-4.29	1.31	ITPR3	inositol 1,4,5-trisphosphate receptor type 3
217317_s_at	0.609	0.0224851	2.94	-4.29	2.3	HERC2P9///HERC2P2	hect domain and RLD 2 pseudogene 9///hect domain and RLD 2 pseudogene 2
229891_x_at	0.609	0.0225104	2.94	-4.29	1.81	GPALPP1	GPALPP motifs containing 1
222140_s_at	0.609	0.0225144	2.94	-4.29	1.83	GPR89A///GPR89B	G protein-coupled receptor 89A///G protein-coupled receptor 89B
233893_s_at	0.609	0.0225226	2.94	-4.29	1.81	UVSSA	UV stimulated scaffold protein A
234003_at	0.609	0.0225249	-2.94	-4.29	-1.01	ENOX2	ecto-NOX disulfide-thiol exchanger 2
230820_at	0.609	0.0225716	2.94	-4.29	1.33	SMURF2	SMAD specific E3 ubiquitin protein ligase 2
228361_at	0.609	0.0225795	-2.94	-4.29	-1.58	E2F2	E2F transcription factor 2
212789_at	0.609	0.0226108	2.94	-4.29	1.55	NCAPD3	non-SMC condensin II complex subunit D3
221564_at	0.609	0.0226117	2.94	-4.29	1.35	PRMT2	protein arginine methyltransferase 2
233270_x_at	0.609	0.022615	2.94	-4.29	1.15
235693_at	0.609	0.0226388	2.94	-4.3	1.48
227900_at	0.609	0.0226451	2.94	-4.3	1.21	CBLB	Cbl proto-oncogene B
202450_s_at	0.609	0.0226492	2.94	-4.3	1.11	CTSK	cathepsin K
1562529_s_at	0.609	0.0226531	2.94	-4.3	2.14
212160_at	0.609	0.0226781	2.94	-4.3	1.28	XPOT	exportin for tRNA
242836_at	0.609	0.0227014	2.94	-4.3	1.61
209625_at	0.609	0.0227215	2.93	-4.3	1.25	PIGH	phosphatidylinositol glycan anchor biosynthesis class H
1563348_at	0.609	0.0227478	2.93	-4.3	1.26
223231_at	0.609	0.0227728	2.93	-4.3	1.56	TATDN1	TatD DNase domain containing 1
235346_at	0.609	0.0227738	2.93	-4.3	1.51	FUNDC1	FUN14 domain containing 1
241433_at	0.609	0.0227837	-2.93	-4.3	-1.43	RCOR3	REST corepressor 3
202983_at	0.609	0.0228008	2.93	-4.3	1.32	HLTF	helicase like transcription factor
232697_at	0.609	0.0228102	-2.93	-4.3	-1.13	LRFN2	leucine rich repeat and fibronectin type III domain containing 2
204244_s_at	0.609	0.0228199	2.93	-4.3	1.55	DBF4	DBF4 zinc finger
209498_at	0.609	0.0228225	-2.93	-4.3	-1.37	CEACAM1	carcinoembryonic antigen related cell adhesion molecule 1
239383_at	0.609	0.0228255	2.93	-4.3	1.43
212176_at	0.609	0.0228282	2.93	-4.3	2.22	PNISR	PNN interacting serine and arginine rich protein
230479_at	0.609	0.0228544	2.93	-4.3	1.52	EIF3F	eukaryotic translation initiation factor 3 subunit F
226339_at	0.609	0.0228656	2.93	-4.3	1.21	TRUB1	TruB pseudouridine synthase family member 1
225580_at	0.609	0.0228853	2.93	-4.3	1.33	MRPL50	mitochondrial ribosomal protein L50
205021_s_at	0.609	0.0228894	-2.93	-4.3	-1.39	FOXN3	forkhead box N3
234226_at	0.609	0.02291	-2.93	-4.3	-1.01	OPN4	opsin 4
228351_at	0.609	0.0229548	2.93	-4.3	1.11	HEATR1	HEAT repeat containing 1
236153_at	0.609	0.0229612	2.93	-4.3	1.25
201177_s_at	0.609	0.0229803	2.93	-4.3	1.43	UBA2	ubiquitin like modifier activating enzyme 2
237768_x_at	0.609	0.0230409	2.92	-4.3	1.63
235186_at	0.609	0.0230447	-2.92	-4.3	-1.09	FAM231D///LOC388692	family with sequence similarity 231 member D///uncharacterized LOC388692
218259_at	0.609	0.0230491	2.92	-4.3	1.27	MKL2	MKL1/myocardin like 2
214100_x_at	0.609	0.0230621	2.92	-4.3	1.71	NSUN5P1	NOP2/Sun RNA methyltransferase family member 5 pseudogene 1
242245_at	0.609	0.0230621	2.92	-4.3	1.18
223424_s_at	0.609	0.0230673	2.92	-4.3	1.16	ZSCAN21	zinc finger and SCAN domain containing 21
242549_at	0.609	0.0230906	2.92	-4.3	1.75	PRKD3	protein kinase D3
210054_at	0.609	0.0231126	2.92	-4.3	1.51	HAUS3	HAUS augmin like complex subunit 3
225045_at	0.609	0.0231157	2.92	-4.3	1.86	CCDC88A	coiled-coil domain containing 88A
239778_x_at	0.609	0.023146	2.92	-4.3	1.07
230776_at	0.609	0.0231657	2.92	-4.3	1.15	RNF157-AS1	RNF157 antisense RNA 1
228286_at	0.609	0.0231693	2.92	-4.3	1.08	GEN1	GEN1, Holliday junction 5' flap endonuclease
238694_at	0.609	0.0231814	2.92	-4.3	1.56	DGKE	diacylglycerol kinase epsilon
208940_at	0.609	0.023199	2.92	-4.3	1.01	SEPHS1	selenophosphate synthetase 1
1561942_x_at	0.609	0.0232419	2.92	-4.3	1.05	ERVK13-1	endogenous retrovirus group K13 member 1
228961_at	0.609	0.0232441	2.92	-4.3	1.27	MIER3	MIER family member 3
229508_at	0.609	0.0232533	-2.92	-4.3	-1.03	U2AF2	U2 small nuclear RNA auxiliary factor 2
235020_at	0.609	0.0232775	2.92	-4.3	1.87	TAF4B	TATA-box binding protein associated factor 4b
218256_s_at	0.609	0.0232885	2.92	-4.3	1.1	NUP54	nucleoporin 54
228242_at	0.609	0.0232942	2.92	-4.3	1.53	N4BP2	NEDD4 binding protein 2
220187_at	0.609	0.0233376	-2.92	-4.3	-1.15	STEAP4	STEAP4 metalloreductase
213483_at	0.609	0.0233388	2.92	-4.3	2.53	PPWD1	peptidylprolyl isomerase domain and WD repeat containing 1
229204_at	0.609	0.0233689	2.91	-4.3	1.12	HP1BP3	heterochromatin protein 1 binding protein 3
229268_at	0.609	0.0233929	2.91	-4.3	1.17	OTULIN	OTU deubiquitinase with linear linkage specificity
1559205_s_at	0.609	0.0234093	2.91	-4.3	1.01	LOC100996286	uncharacterized LOC100996286
208519_x_at	0.609	0.0234283	-2.91	-4.3	-1.09	GNRH2	gonadotropin releasing hormone 2
1560659_at	0.609	0.0234307	2.91	-4.3	1.16	LINC00342	long intergenic non-protein coding RNA 342
221538_s_at	0.609	0.0234325	2.91	-4.3	1.65	PLXNA1	plexin A1
218371_s_at	0.609	0.0234418	2.91	-4.3	1.42	PSPC1	paraspeckle component 1
203848_at	0.609	0.0234761	2.91	-4.3	1.54	AKAP8	A-kinase anchoring protein 8
228095_at	0.609	0.0234773	2.91	-4.3	1.33	PHF14	PHD finger protein 14
242241_x_at	0.609	0.023483	2.91	-4.3	1.33
236307_at	0.609	0.0234848	2.91	-4.3	2.28
207914_x_at	0.609	0.0235056	-2.91	-4.3	-1.08	EVX1	even-skipped homeobox 1
236962_at	0.609	0.0235843	2.91	-4.3	1.67
228264_at	0.609	0.0236132	2.91	-4.3	1.57	ACCS	1-aminocyclopropane-1-carboxylate synthase homolog (inactive)
243116_at	0.609	0.0236177	-2.91	-4.3	-1.04	PIP5KL1	phosphatidylinositol-4-phosphate 5-kinase like 1
243759_at	0.609	0.0236449	2.91	-4.3	1.15	SCAF4	SR-related CTD associated factor 4
223477_s_at	0.609	0.0236485	2.91	-4.3	1.11	C12orf65	chromosome 12 open reading frame 65
214091_s_at	0.609	0.0236505	-2.91	-4.3	-1.06	GPX3	glutathione peroxidase 3
231605_at	0.609	0.0236738	-2.91	-4.3	-1.11
209153_s_at	0.609	0.0236786	2.91	-4.3	1.29	TCF3	transcription factor 3
236506_at	0.609	0.0236804	2.91	-4.3	1.04
222317_at	0.609	0.0236819	2.91	-4.3	1.3	PDE3B	phosphodiesterase 3B
215586_at	0.609	0.0236961	2.9	-4.3	1.41
228106_at	0.609	0.0237035	2.9	-4.3	2.13	DCAF16	DDB1 and CUL4 associated factor 16
226334_s_at	0.609	0.0237127	2.9	-4.3	2.34	AHSA2	AHA1, activator of heat shock 90kDa protein ATPase homolog 2 (yeast)
218918_at	0.609	0.0237225	2.9	-4.3	2	MAN1C1	mannosidase alpha class 1C member 1
220945_x_at	0.609	0.0238179	-2.9	-4.3	-2.76	MANSC1	MANSC domain containing 1
225007_at	0.609	0.0238257	2.9	-4.3	1.03	G3BP1	G3BP stress granule assembly factor 1
223716_s_at	0.609	0.023834	2.9	-4.3	1.97	ZRANB2	zinc finger RANBP2-type containing 2
239944_at	0.609	0.0238432	2.9	-4.3	1.61
213515_x_at	0.609	0.0238479	-2.9	-4.3	-3.68	HBG2///HBG1	hemoglobin subunit gamma 2///hemoglobin subunit gamma 1
208393_s_at	0.609	0.0238853	2.9	-4.3	1.5	RAD50	RAD50 double strand break repair protein
241620_at	0.609	0.0239447	-2.9	-4.3	-1.98	SMCHD1	structural maintenance of chromosomes flexible hinge domain containing 1
205616_at	0.609	0.0239474	-2.9	-4.3	-1.05	GALNT8///KCNA6	polypeptide N-acetylgalactosaminyltransferase 8///potassium voltage-gated channel subfamily A member 6
237895_at	0.609	0.0239634	2.9	-4.3	1.26
1559524_at	0.609	0.0240245	2.89	-4.3	1.23
226248_s_at	0.609	0.0240426	-2.89	-4.3	-1.8	KIAA1324	KIAA1324
222765_x_at	0.609	0.0240611	2.89	-4.3	1.55	ESF1	ESF1 nucleolar pre-rRNA processing protein homolog
219335_at	0.609	0.0240684	2.89	-4.3	1.56	ARMCX5	armadillo repeat containing, X-linked 5
1569105_at	0.609	0.0240713	-2.89	-4.3	-1.51	SETD5	SET domain containing 5
205584_at	0.609	0.0240853	2.89	-4.3	2.15	ALG13	ALG13, UDP-N-acetylglucosaminyltransferase subunit
201711_x_at	0.609	0.0241059	2.89	-4.3	1.57	RANBP2	RAN binding protein 2
235290_at	0.609	0.0241063	2.89	-4.3	1.11	ZNF782	zinc finger protein 782
1556090_at	0.609	0.024112	2.89	-4.3	1.31
242711_x_at	0.609	0.0241324	2.89	-4.3	1.24	FANCM	Fanconi anemia complementation group M
212885_at	0.609	0.024136	2.89	-4.3	1.68	MPHOSPH10	M-phase phosphoprotein 10
242593_at	0.609	0.0241826	2.89	-4.3	1.69
1559263_s_at	0.609	0.0241961	2.89	-4.3	2.13	ZC3H12D	zinc finger CCCH-type containing 12D
232633_at	0.609	0.0241966	2.89	-4.3	1.71	XRCC5	X-ray repair cross complementing 5
203551_s_at	0.609	0.0242726	2.89	-4.3	1.5	COX11	COX11, cytochrome c oxidase copper chaperone
239131_at	0.609	0.0242761	2.89	-4.3	1.43
233239_at	0.609	0.0242788	2.89	-4.3	1.48
232515_at	0.609	0.024288	2.89	-4.3	1.33	GPR75-ASB3///ASB3///GPR75	GPR75-ASB3 readthrough///ankyrin repeat and SOCS box containing 3///G protein-coupled receptor 75
220832_at	0.609	0.024289	-2.89	-4.3	-1.78	TLR8	toll like receptor 8
223123_s_at	0.609	0.024303	-2.89	-4.3	-1.21	PITHD1	PITH domain containing 1
209146_at	0.609	0.0243181	2.89	-4.3	1.14	MSMO1	methylsterol monooxygenase 1
212311_at	0.609	0.0243207	2.89	-4.3	1.08	SEL1L3	SEL1L family member 3
201936_s_at	0.609	0.0243265	2.89	-4.3	1.1	EIF4G3	eukaryotic translation initiation factor 4 gamma 3
212594_at	0.609	0.0243631	2.88	-4.3	1.23	MIR4680///PDCD4	microRNA 4680///programmed cell death 4 (neoplastic transformation inhibitor)
1553987_at	0.609	0.0243653	2.88	-4.3	1.47	MAPKAPK5-AS1	MAPKAPK5 antisense RNA 1
235511_at	0.609	0.0243691	2.88	-4.3	1.11	RBM14-RBM4///RBM4	RBM14-RBM4 readthrough///RNA binding motif protein 4
1569894_at	0.609	0.0244274	2.88	-4.3	1.06	PPP2R3C	protein phosphatase 2 regulatory subunit B''gamma
238326_at	0.609	0.0244279	-2.88	-4.3	-1.17	ODF3B	outer dense fiber of sperm tails 3B
200995_at	0.609	0.0244306	2.88	-4.3	1.24	IPO7	importin 7
229692_at	0.609	0.0244381	2.88	-4.3	1.92
60471_at	0.609	0.0244683	2.88	-4.3	1.09	RIN3	Ras and Rab interactor 3
224501_at	0.609	0.0244934	-2.88	-4.3	-1.23	PERM1	PPARGC1 and ESRR induced regulator, muscle 1
205255_x_at	0.609	0.0244989	2.88	-4.3	1.37	TCF7	transcription factor 7 (T-cell specific, HMG-box)
206196_s_at	0.609	0.0245538	-2.88	-4.3	-2.19	RUNDC3A	RUN domain containing 3A
221060_s_at	0.609	0.0245605	-2.88	-4.3	-1.75	TLR4	toll like receptor 4
215338_s_at	0.609	0.0246042	2.88	-4.3	1.77	NKTR	natural killer cell triggering receptor
215009_s_at	0.609	0.0246258	2.88	-4.3	2.03	THAP9-AS1	THAP9 antisense RNA 1
215003_at	0.609	0.0246261	-2.88	-4.3	-1.01	DGCR9	DiGeorge syndrome critical region gene 9 (non-protein coding)
1566908_at	0.609	0.0246286	-2.88	-4.3	-1.3	STPG3	sperm-tail PG-rich repeat containing 3
229642_at	0.609	0.0246408	2.88	-4.3	1.2	ARHGEF7	Rho guanine nucleotide exchange factor 7
225835_at	0.609	0.0246476	2.88	-4.3	1.42	SLC12A2	solute carrier family 12 member 2
1565537_at	0.609	0.0246773	-2.88	-4.3	-1.54	NKX1-1	NK1 homeobox 1
230083_at	0.609	0.0246846	2.88	-4.3	2	USP53	ubiquitin specific peptidase 53
239250_at	0.609	0.0246868	2.88	-4.3	1.42	ZNF542P	zinc finger protein 542, pseudogene
233979_s_at	0.609	0.0246901	-2.88	-4.3	-1.03	ESPN	espin
213908_at	0.609	0.024702	2.87	-4.3	1.36	WHAMMP2///WHAMMP3	WAS protein homolog associated with actin, golgi membranes and microtubules pseudogene 2///WAS protein homolog associated with actin, golgi membranes and microtubules pseudogene 3
220081_x_at	0.609	0.0247217	2.87	-4.3	1.13	HSD17B7	hydroxysteroid 17-beta dehydrogenase 7
242386_x_at	0.609	0.0247229	-2.87	-4.3	-1.04	LOC101927608	uncharacterized LOC101927608
1560156_at	0.609	0.0247674	2.87	-4.3	1.11	LOC101928054	uncharacterized LOC101928054
229804_x_at	0.609	0.0247955	2.87	-4.3	1.51	CBWD7///CBWD6///CBWD3///CBWD5///CBWD2///CBWD1	COBW domain containing 7///COBW domain containing 6///COBW domain containing 3///COBW domain containing 5///COBW domain containing 2///COBW domain containing 1
221284_s_at	0.609	0.0248004	-2.87	-4.3	-1.14	SRC	SRC proto-oncogene, non-receptor tyrosine kinase
242448_at	0.609	0.0248198	2.87	-4.3	1.33
223434_at	0.609	0.0248267	2.87	-4.3	1.2	GBP3	guanylate binding protein 3
228455_at	0.609	0.0248626	2.87	-4.3	1.97	RBM15	RNA binding motif protein 15
229145_at	0.609	0.0248708	2.87	-4.3	1.02	ANAPC16	anaphase promoting complex subunit 16
238761_at	0.609	0.0248894	2.87	-4.3	2.38	ELK4	ELK4, ETS transcription factor
203245_s_at	0.609	0.0248901	2.87	-4.3	1.05	LINC00094	long intergenic non-protein coding RNA 94
228077_at	0.609	0.0248985	2.87	-4.3	1.4	MRI1	methylthioribose-1-phosphate isomerase 1
214709_s_at	0.609	0.0249089	2.87	-4.3	1.88	KTN1	kinectin 1
244868_at	0.609	0.0249274	2.87	-4.3	1.82
209659_s_at	0.609	0.0249297	2.87	-4.3	1.06	CDC16	cell division cycle 16
231982_at	0.609	0.0249469	-2.87	-4.3	-1.69	SMIM24	small integral membrane protein 24
206429_at	0.609	0.0249492	-2.87	-4.3	-1.12	F2RL1	F2R like trypsin receptor 1
243966_at	0.609	0.0249501	2.87	-4.3	1.05
220427_at	0.609	0.0249595	-2.87	-4.3	-1.34	OBSCN	obscurin, cytoskeletal calmodulin and titin-interacting RhoGEF
1557953_at	0.609	0.0250069	2.87	-4.3	1.21	ZKSCAN1	zinc finger with KRAB and SCAN domains 1
232205_at	0.609	0.0250372	2.87	-4.3	1.33
1558675_s_at	0.609	0.0250551	2.86	-4.3	1.45	NEMF	nuclear export mediator factor
201448_at	0.609	0.0250574	2.86	-4.3	1.93	TIA1	TIA1 cytotoxic granule-associated RNA binding protein
232264_at	0.609	0.0250658	2.86	-4.3	1.57
227757_at	0.609	0.0250699	-2.86	-4.3	-1.63	CUL4A	cullin 4A
202309_at	0.609	0.0251536	2.86	-4.3	1.45	MTHFD1	methylenetetrahydrofolate dehydrogenase, cyclohydrolase and formyltetrahydrofolate synthetase 1
228245_s_at	0.609	0.0251847	2.86	-4.3	1.86	LOC100509445///LOC728715///OVOS///OVOS2	uncharacterized LOC100509445///ovostatin homolog 2///ovostatin///ovostatin 2
228046_at	0.609	0.0251893	2.86	-4.3	1.81	ZNF827	zinc finger protein 827
1562957_at	0.609	0.0252174	2.86	-4.3	1.3
202219_at	0.609	0.0252275	-2.86	-4.3	-3.76	SLC6A8	solute carrier family 6 member 8
230168_at	0.609	0.0252309	2.86	-4.3	1.22
1558418_at	0.609	0.0252411	2.86	-4.3	1.32
241739_at	0.609	0.0252535	2.86	-4.3	1.05	OGFOD1	2-oxoglutarate and iron dependent oxygenase domain containing 1
232356_at	0.609	0.0252551	2.86	-4.3	1.65
228907_at	0.609	0.0252631	2.86	-4.3	1.03
206851_at	0.609	0.0252837	-2.86	-4.3	-1.2	RNASE3	ribonuclease A family member 3
229041_s_at	0.609	0.0252839	2.86	-4.3	1.45	ITGB2-AS1	ITGB2 antisense RNA 1
212779_at	0.609	0.0252999	2.86	-4.31	1.9	KIAA1109	KIAA1109
228109_at	0.609	0.0253071	2.86	-4.31	1.33	RASGRF2	Ras protein specific guanine nucleotide releasing factor 2
226384_at	0.609	0.0253187	2.86	-4.31	1.59	PLPP5	phospholipid phosphatase 5
242144_at	0.609	0.0253224	2.86	-4.31	1.05
234397_at	0.609	0.0253318	-2.86	-4.31	-1.33
200602_at	0.609	0.025362	2.86	-4.31	1.25	APP	amyloid beta precursor protein
228292_at	0.609	0.0253714	2.86	-4.31	1.17
1552559_a_at	0.609	0.0253997	-2.86	-4.31	-1.18	CDK15	cyclin dependent kinase 15
218045_x_at	0.609	0.025465	-2.85	-4.31	-1.16	PTMS	parathymosin
1569472_s_at	0.609	0.025507	2.85	-4.31	1.33	TTC3P1///TTC3	tetratricopeptide repeat domain 3 pseudogene 1///tetratricopeptide repeat domain 3
206965_at	0.609	0.0255196	2.85	-4.31	1.83	KLF12	Kruppel like factor 12
222276_at	0.609	0.0255808	2.85	-4.31	1.06	METTL2B	methyltransferase like 2B
228655_at	0.609	0.0256285	2.85	-4.31	1.05	CHORDC1///NAALAD2	cysteine and histidine rich domain containing 1///N-acetylated alpha-linked acidic dipeptidase 2
220643_s_at	0.609	0.0256304	2.85	-4.31	1.25	FAIM	Fas apoptotic inhibitory molecule
243162_at	0.609	0.0256359	2.85	-4.31	1.25
201027_s_at	0.609	0.0256675	2.85	-4.31	1.21	EIF5B	eukaryotic translation initiation factor 5B
230407_at	0.609	0.0257827	2.84	-4.31	1.5	SBNO1	strawberry notch homolog 1
1554735_a_at	0.609	0.0257877	-2.84	-4.31	-1.02	TRIM7	tripartite motif containing 7
226765_at	0.609	0.0257949	2.84	-4.31	1.76	SPTBN1	spectrin beta, non-erythrocytic 1
229617_x_at	0.609	0.0257961	-2.84	-4.31	-1.04	AP2A1	adaptor related protein complex 2 alpha 1 subunit
236462_at	0.609	0.0258144	2.84	-4.31	1.32
201680_x_at	0.609	0.0258381	2.84	-4.31	1.51	SRRT	serrate, RNA effector molecule
214048_at	0.609	0.0258607	2.84	-4.31	1.25	MBD4	methyl-CpG binding domain 4, DNA glycosylase
224721_at	0.609	0.0258614	2.84	-4.31	1.47	WDR75	WD repeat domain 75
236079_at	0.609	0.0258917	2.84	-4.31	1.92	LOC202025	uncharacterized LOC202025
232819_s_at	0.609	0.0259342	-2.84	-4.31	-1.16	LTBR	lymphotoxin beta receptor
1562608_at	0.609	0.0259408	2.84	-4.31	1.27
214839_at	0.609	0.0259605	-2.84	-4.31	-1.03	MIR124-1///LINC00599	microRNA 124-1///long intergenic non-protein coding RNA 599
221206_at	0.609	0.0259618	2.84	-4.31	1.12	PMS2CL///PMS2	PMS2 C-terminal like pseudogene///PMS1 homolog 2, mismatch repair system component
202326_at	0.609	0.0260133	2.84	-4.31	1.37	EHMT2	euchromatic histone lysine methyltransferase 2
211929_at	0.609	0.026018	2.84	-4.31	1.59	HNRNPA3	heterogeneous nuclear ribonucleoprotein A3
212999_x_at	0.609	0.0260326	2.84	-4.31	1.55	LOC101060835///HLA-DQB1	HLA class II histocompatibility antigen, DQ beta 1 chain-like///major histocompatibility complex, class II, DQ beta 1
244042_x_at	0.609	0.0260552	2.84	-4.31	1.58
226555_at	0.609	0.0260671	2.84	-4.31	1.2	INO80D	INO80 complex subunit D
219630_at	0.609	0.0260878	-2.84	-4.31	-3.71	PDZK1IP1	PDZK1 interacting protein 1
239464_at	0.609	0.0260913	-2.84	-4.31	-1.13	KCNJ15	potassium voltage-gated channel subfamily J member 15
226928_x_at	0.609	0.0261048	-2.84	-4.31	-2.17	SLC25A37	solute carrier family 25 member 37
202034_x_at	0.609	0.026115	2.84	-4.31	1.52	RB1CC1	RB1 inducible coiled-coil 1
209627_s_at	0.609	0.026119	2.84	-4.31	1.54	OSBPL3	oxysterol binding protein like 3
201690_s_at	0.609	0.0261415	2.83	-4.31	1.33	TPD52	tumor protein D52
244669_at	0.609	0.0261427	2.83	-4.31	1.12	SNORD50B///SNORD50A	small nucleolar RNA, C/D box 50B///small nucleolar RNA, C/D box 50A
222785_x_at	0.609	0.0261502	2.83	-4.31	1.18	C11orf1	chromosome 11 open reading frame 1
209603_at	0.609	0.0261616	2.83	-4.31	1.22	GATA3	GATA binding protein 3
230777_s_at	0.609	0.0261656	2.83	-4.31	1.12	PRDM15	PR/SET domain 15
240279_at	0.609	0.0261898	2.83	-4.31	1.22
214917_at	0.609	0.0261899	2.83	-4.31	1.62	PRKAA1	protein kinase AMP-activated catalytic subunit alpha 1
41469_at	0.609	0.0261989	-2.83	-4.31	-2.31	PI3	peptidase inhibitor 3
222487_s_at	0.609	0.0262002	2.83	-4.31	1.26	RPS27L	ribosomal protein S27 like
229025_s_at	0.609	0.0262009	2.83	-4.31	1.54	IMMP1L	inner mitochondrial membrane peptidase subunit 1
240541_at	0.609	0.0262047	-2.83	-4.31	-1.09
1560512_at	0.609	0.026214	2.83	-4.31	1.19
1554251_at	0.609	0.0262441	2.83	-4.31	1.83	HP1BP3	heterochromatin protein 1 binding protein 3
241925_x_at	0.609	0.0262583	2.83	-4.31	1.19	SLC16A7	solute carrier family 16 member 7
1558458_at	0.609	0.0262681	2.83	-4.31	1.44	LOC101928623///LOC401320	uncharacterized LOC101928623///uncharacterized LOC401320
220720_x_at	0.609	0.0262727	2.83	-4.31	1.25	MZT2B	mitotic spindle organizing protein 2B
232580_x_at	0.609	0.0263115	2.83	-4.31	1.44
208913_at	0.609	0.0263149	2.83	-4.31	1.21	GGA2	golgi associated, gamma adaptin ear containing, ARF binding protein 2
1569107_s_at	0.609	0.0263213	2.83	-4.31	1.31	ZFP69	ZFP69 zinc finger protein
230403_at	0.609	0.0263244	2.83	-4.31	1.07	RFX3	regulatory factor X3
217914_at	0.609	0.0263287	2.83	-4.31	1.05	TPCN1	two pore segment channel 1
230640_at	0.609	0.0263406	2.83	-4.31	1.29	FMNL3	formin like 3
219627_at	0.609	0.0263661	2.83	-4.31	1.52	ZNF767P	zinc finger family member 767, pseudogene
208416_s_at	0.609	0.0263913	-2.83	-4.31	-1.12	SPTB	spectrin beta, erythrocytic
212653_s_at	0.609	0.026392	2.83	-4.31	1.18	EHBP1	EH domain binding protein 1
244576_at	0.609	0.0263928	-2.83	-4.31	-1.02
227603_at	0.609	0.0264004	2.83	-4.31	1.5
215211_at	0.609	0.0264216	2.83	-4.31	1.7	RRN3P1	RRN3 homolog, RNA polymerase I transcription factor pseudogene 1
226665_at	0.609	0.0264478	2.83	-4.31	1.7	AHSA2	AHA1, activator of heat shock 90kDa protein ATPase homolog 2 (yeast)
225180_at	0.609	0.0264898	2.83	-4.31	2.81	TTC14	tetratricopeptide repeat domain 14
230561_s_at	0.609	0.0264938	2.83	-4.31	1.06	KANSL1L	KAT8 regulatory NSL complex subunit 1 like
233300_at	0.609	0.0264962	2.83	-4.31	1.09
242920_at	0.609	0.0265018	2.82	-4.31	1.83
1557601_s_at	0.609	0.0265233	-2.82	-4.31	-1.11	LOC100132731///KIAA1257	uncharacterized LOC100132731///KIAA1257
212753_at	0.609	0.0265367	2.82	-4.31	1.51	PCGF3	polycomb group ring finger 3
201208_s_at	0.609	0.0265469	-2.82	-4.31	-1.06	TNFAIP1	TNF alpha induced protein 1
223952_x_at	0.609	0.0265515	-2.82	-4.31	-1.35	DHRS9	dehydrogenase/reductase 9
216711_s_at	0.609	0.0265686	2.82	-4.31	1.16	TAF1	TATA-box binding protein associated factor 1
227077_at	0.609	0.0265746	2.82	-4.31	1.34	ZNF286B///ZNF286A	zinc finger protein 286B///zinc finger protein 286A
231078_at	0.609	0.0265934	-2.82	-4.31	-4.06	SLC25A37	solute carrier family 25 member 37
226873_at	0.609	0.0266205	2.82	-4.31	1.23	FAM63B	family with sequence similarity 63 member B
1554508_at	0.609	0.0266217	-2.82	-4.31	-1.27	PIK3AP1	phosphoinositide-3-kinase adaptor protein 1
236944_at	0.609	0.0266471	2.82	-4.31	1.45
241756_at	0.609	0.0266543	2.82	-4.31	1.09
234788_x_at	0.609	0.0266639	2.82	-4.31	1.23
202724_s_at	0.609	0.0266696	2.82	-4.31	1.34	FOXO1	forkhead box O1
213804_at	0.609	0.0266961	2.82	-4.31	1.64	INPP5B	inositol polyphosphate-5-phosphatase B
205326_at	0.609	0.026741	-2.82	-4.31	-1.02	RAMP3	receptor (G protein-coupled) activity modifying protein 3
216317_x_at	0.609	0.0267504	-2.82	-4.31	-1.14	RHD///RHCE	Rh blood group D antigen///Rh blood group CcEe antigens
204089_x_at	0.609	0.0267695	2.82	-4.31	1.5	MAP3K4	mitogen-activated protein kinase kinase kinase 4
243739_at	0.609	0.0267773	2.82	-4.31	1.83
223432_at	0.609	0.0267905	-2.82	-4.31	-1.7	OSBP2	oxysterol binding protein 2
1565692_at	0.609	0.0268075	2.82	-4.31	1.41
213340_s_at	0.609	0.0268121	2.82	-4.31	1.16	TP73-AS1	TP73 antisense RNA 1
215668_s_at	0.609	0.0268151	-2.82	-4.31	-1.38	PLXNB1	plexin B1
239862_at	0.609	0.0268452	2.82	-4.31	1.62
206026_s_at	0.609	0.0268519	-2.82	-4.31	-3.19	TNFAIP6	TNF alpha induced protein 6
218244_at	0.609	0.0268634	2.82	-4.31	2.18	NOL8	nucleolar protein 8
232587_at	0.609	0.0268776	2.81	-4.31	1.06	EML4	echinoderm microtubule associated protein like 4
204634_at	0.609	0.0269032	2.81	-4.31	1.02	NEK4	NIMA related kinase 4
235304_at	0.609	0.0269089	2.81	-4.31	1.72
212238_at	0.609	0.0269346	2.81	-4.31	1.21	ASXL1	additional sex combs like 1, transcriptional regulator
223418_x_at	0.609	0.026937	2.81	-4.31	1.3	ANKRD13C	ankyrin repeat domain 13C
228391_at	0.609	0.0269628	2.81	-4.31	1.24	CYP4V2	cytochrome P450 family 4 subfamily V member 2
214016_s_at	0.609	0.0270403	2.81	-4.31	2.59	SFPQ	splicing factor proline and glutamine rich
216473_x_at	0.609	0.0270626	-2.81	-4.31	-1.05	DUX4L24///DBET///LOC100291626///DUX4///LOC100288289///DUX4L2///DUX4L3///DUX4L5///DUX4L6///DUX4L7///LOC652301///DUX4L4///DUX4L8///DUX4L1	double homeobox 4 like 24///D4Z4 binding element transcript (non-protein coding)///double homeobox protein 4-like///double homeobox 4///double homeobox protein 4-like protein 2-like///double homeobox 4 like 2///double homeobox 4 like 3///double homeobox 4 like 5///double homeobox 4 like 6///double homeobox 4 like 7///double homeobox protein 4-like protein 4-like///double homeobox 4 like 4///doubl…
229875_at	0.609	0.0270736	-2.81	-4.31	-1.04	ZDHHC22	zinc finger DHHC-type containing 22
228386_s_at	0.609	0.0270782	2.81	-4.31	1.16	DDX59	DEAD-box helicase 59
219892_at	0.609	0.0270867	-2.81	-4.31	-1.31	TM6SF1	transmembrane 6 superfamily member 1
213743_at	0.609	0.0270868	2.81	-4.31	1.37	CCNT2	cyclin T2
216305_s_at	0.609	0.027107	2.81	-4.31	1.47	GCFC2	GC-rich sequence DNA-binding factor 2
227565_at	0.609	0.0271291	2.81	-4.31	2.07	KLHL5	kelch like family member 5
213398_s_at	0.609	0.0271408	2.81	-4.31	1.6	SDR39U1	short chain dehydrogenase/reductase family 39U member 1
226558_at	0.609	0.0271626	2.81	-4.31	1.67	TEKT4P2///MAFIP///LOC389834	tektin 4 pseudogene 2///MAFF interacting protein (pseudogene)///ankyrin repeat domain 57 pseudogene
210504_at	0.609	0.0271674	-2.81	-4.31	-2.94	KLF1	Kruppel like factor 1
228320_x_at	0.609	0.0272271	2.81	-4.31	1.14	BICDL1	BICD family like cargo adaptor 1
225348_at	0.609	0.0272803	2.8	-4.31	1.3	SRSF10	serine and arginine rich splicing factor 10
202968_s_at	0.609	0.0272876	2.8	-4.31	1.49	DYRK2	dual specificity tyrosine phosphorylation regulated kinase 2
229031_at	0.609	0.0273085	-2.8	-4.31	-1.02
230766_at	0.609	0.0273158	2.8	-4.31	1.06	GART	phosphoribosylglycinamide formyltransferase, phosphoribosylglycinamide synthetase, phosphoribosylaminoimidazole synthetase
244189_at	0.609	0.0273243	2.8	-4.31	1.83	TTC28-AS1	TTC28 antisense RNA 1
229431_at	0.609	0.0273285	2.8	-4.31	1.63	RFXAP	regulatory factor X associated protein
244298_at	0.609	0.0273403	2.8	-4.31	1.52
210430_x_at	0.609	0.027362	-2.8	-4.31	-1.17	RHD	Rh blood group D antigen
228920_at	0.609	0.0273654	2.8	-4.31	1.18	ZNF260	zinc finger protein 260
1556590_s_at	0.609	0.0273701	2.8	-4.31	1.46
218532_s_at	0.609	0.027385	2.8	-4.31	1.81	FAM134B	family with sequence similarity 134 member B
204662_at	0.609	0.0273976	2.8	-4.31	1.31	CCP110	centriolar coiled-coil protein 110
238005_s_at	0.609	0.0274078	2.8	-4.31	1.51	SIN3A	SIN3 transcription regulator family member A
229143_at	0.609	0.0274301	2.8	-4.31	1.08	CNOT3	CCR4-NOT transcription complex subunit 3
226693_at	0.609	0.0275383	2.8	-4.31	1.46	SDHAP2///LINC00969///SDHAP1	succinate dehydrogenase complex flavoprotein subunit A pseudogene 2///long intergenic non-protein coding RNA 969///succinate dehydrogenase complex flavoprotein subunit A pseudogene 1
204376_at	0.609	0.0275407	2.8	-4.31	1.09	DCAF1	DDB1 and CUL4 associated factor 1
238825_at	0.609	0.0275503	2.8	-4.31	1.92	ACRC	acidic repeat containing
1553955_at	0.609	0.0275593	2.8	-4.31	1.34	PPP1R21	protein phosphatase 1 regulatory subunit 21
227766_at	0.609	0.0275668	2.8	-4.31	1.67	LIG4	DNA ligase 4
238947_at	0.609	0.0276623	-2.79	-4.31	-1.12
214061_at	0.609	0.0277041	2.79	-4.31	1.74	TBC1D31	TBC1 domain family member 31
1557551_at	0.609	0.0277062	2.79	-4.31	2.41
225504_at	0.609	0.0277124	2.79	-4.31	1.6	HMBOX1	homeobox containing 1
228330_at	0.609	0.0277163	2.79	-4.31	1.5	ZUFSP	zinc finger with UFM1 specific peptidase domain
203743_s_at	0.609	0.0277342	2.79	-4.31	1.33	TDG	thymine DNA glycosylase
212925_at	0.609	0.0277853	-2.79	-4.31	-1.03	MISP	mitotic spindle positioning
218847_at	0.609	0.0278147	-2.79	-4.31	-2.19	IGF2BP2	insulin like growth factor 2 mRNA binding protein 2
213918_s_at	0.609	0.0278241	2.79	-4.31	1.34	NIPBL	NIPBL, cohesin loading factor
1569484_s_at	0.609	0.0278356	2.79	-4.31	1.66	MDN1	midasin AAA ATPase 1
241751_at	0.609	0.0278735	2.79	-4.31	1.81	OFD1	OFD1, centriole and centriolar satellite protein
222010_at	0.609	0.0279597	2.79	-4.31	1.22	SNORA29///TCP1	small nucleolar RNA, H/ACA box 29///t-complex 1
228191_at	0.609	0.0279736	2.79	-4.31	1.64	FLVCR1	feline leukemia virus subgroup C cellular receptor 1
216830_at	0.609	0.0279929	-2.79	-4.31	-1.06	LOC101929047///HERC2P10///HERC2	uncharacterized LOC101929047///hect domain and RLD 2 pseudogene 10///HECT and RLD domain containing E3 ubiquitin protein ligase 2
1559739_at	0.609	0.0279994	2.79	-4.31	1.15	CHPT1	choline phosphotransferase 1
227456_s_at	0.609	0.0279994	2.79	-4.31	1.16	C6orf136	chromosome 6 open reading frame 136
242380_at	0.609	0.0280155	2.79	-4.31	1.04
228318_s_at	0.609	0.028021	2.79	-4.31	2.36	CRIPAK	cysteine rich PAK1 inhibitor
235722_at	0.609	0.0280451	2.78	-4.31	1.31	SYNJ2BP-COX16///SYNJ2BP	SYNJ2BP-COX16 readthrough///synaptojanin 2 binding protein
216243_s_at	0.609	0.028082	-2.78	-4.31	-1.16	IL1RN	interleukin 1 receptor antagonist
213842_x_at	0.609	0.0280873	2.78	-4.31	1.47	NSUN5P2///NSUN5P1	NOP2/Sun RNA methyltransferase family member 5 pseudogene 2///NOP2/Sun RNA methyltransferase family member 5 pseudogene 1
242710_at	0.609	0.0280897	2.78	-4.31	1.22
1554608_at	0.609	0.0281137	2.78	-4.31	1.9	TGOLN2	trans-golgi network protein 2
236668_at	0.609	0.0281143	2.78	-4.31	1.25	LOC101926967	uncharacterized LOC101926967
213158_at	0.609	0.0281159	2.78	-4.31	2.65	ZBTB20	zinc finger and BTB domain containing 20
219244_s_at	0.609	0.0281208	2.78	-4.31	1.26	MRPL46	mitochondrial ribosomal protein L46
229202_at	0.609	0.0281351	2.78	-4.31	1.81	PCNX2	pecanex homolog 2 (Drosophila)
1553689_s_at	0.609	0.0281438	2.78	-4.31	1.04	METTL6	methyltransferase like 6
214323_s_at	0.609	0.0282401	2.78	-4.32	1.74	UPF3A	UPF3 regulator of nonsense transcripts homolog A (yeast)
235536_at	0.609	0.0282488	2.78	-4.32	1.2	SNORD89	small nucleolar RNA, C/D box 89
212326_at	0.609	0.0282565	2.78	-4.32	1.56	VPS13D	vacuolar protein sorting 13 homolog D
202600_s_at	0.609	0.0283053	2.78	-4.32	1.12	NRIP1	nuclear receptor interacting protein 1
225814_at	0.609	0.0283249	2.78	-4.32	1.37	XRN1	5'-3' exoribonuclease 1
242139_s_at	0.609	0.0283416	2.78	-4.32	1.27	ERVK3-1///ZNF8	endogenous retrovirus group K3 member 1///zinc finger protein 8
228370_at	0.609	0.0283758	2.78	-4.32	1.64	LOC101930404///SNORD116-28///SNORD115-26///SNORD115-13///SNORD115-7///SNORD116-22///SNORD116-4///PWARSN///SNORD107///IPW	uncharacterized LOC101930404///small nucleolar RNA, C/D box 116-28///small nucleolar RNA, C/D box 115-26///small nucleolar RNA, C/D box 115-13///small nucleolar RNA, C/D box 115-7///small nucleolar RNA, C/D box 116-22///small nucleolar RNA, C/D box 116-4///Prader Willi/Angelman region RNA, SNRPN neighbor///small nucleolar RNA, C/D box 107///imprinted in Prader-Willi syndrome (non-protein coding)
233255_s_at	0.609	0.0284174	2.78	-4.32	1.17	BIVM	basic, immunoglobulin-like variable motif containing
239557_at	0.609	0.0284279	2.78	-4.32	1.16
220507_s_at	0.609	0.0284299	-2.78	-4.32	-1	UPB1	beta-ureidopropionase 1
206297_at	0.609	0.0284362	-2.77	-4.32	-1.12	CTRC	chymotrypsin C
1562238_at	0.609	0.0284525	2.77	-4.32	1.2	USPL1	ubiquitin specific peptidase like 1
243993_at	0.609	0.0284794	2.77	-4.32	1.19
240336_at	0.609	0.0284802	-2.77	-4.32	-5.33	HBM	hemoglobin subunit mu
202104_s_at	0.609	0.0285244	2.77	-4.32	1.73	LOC101930112///SPG7	uncharacterized LOC101930112///SPG7, paraplegin matrix AAA peptidase subunit
211106_at	0.609	0.0285252	2.77	-4.32	1.36	SUPT3H	SPT3 homolog, SAGA and STAGA complex component
215907_at	0.609	0.0285295	2.77	-4.32	1.52
232733_s_at	0.609	0.0285305	-2.77	-4.32	-1.01	COL20A1	collagen type XX alpha 1 chain
230868_at	0.609	0.0285484	2.77	-4.32	1.02
228005_at	0.609	0.0285971	2.77	-4.32	1	ZXDB	zinc finger, X-linked, duplicated B
227663_at	0.609	0.0286411	2.77	-4.32	1.95
205592_at	0.609	0.0286531	-2.77	-4.32	-3.48	SLC4A1	solute carrier family 4 member 1 (Diego blood group)
210854_x_at	0.609	0.0286776	-2.77	-4.32	-2.07	SLC6A8	solute carrier family 6 member 8
225445_at	0.609	0.0286878	2.77	-4.32	1.17	UBN2	ubinuclein 2
228423_at	0.609	0.0287067	2.77	-4.32	1.65	MAP9	microtubule associated protein 9
225167_at	0.609	0.0287093	-2.77	-4.32	-1.69	FRMD4A	FERM domain containing 4A
231637_at	0.609	0.0287213	-2.77	-4.32	-1.04	LOC100499194	uncharacterized LOC100499194
222014_x_at	0.609	0.0287644	2.77	-4.32	1.74	MTO1	mitochondrial tRNA translation optimization 1
242374_at	0.609	0.0287707	2.77	-4.32	1.63
221409_at	0.609	0.028786	-2.77	-4.32	-1.06	OR2S2	olfactory receptor family 2 subfamily S member 2 (gene/pseudogene)
222630_at	0.609	0.0288121	2.77	-4.32	1.32	RFX7	regulatory factor X7
214328_s_at	0.609	0.0288609	2.76	-4.32	1.08	HSP90AA1	heat shock protein 90 alpha family class A member 1
210570_x_at	0.609	0.0288965	2.76	-4.32	1.06	MAPK9	mitogen-activated protein kinase 9
228397_at	0.609	0.0289119	2.76	-4.32	1.58	TUG1	taurine up-regulated 1 (non-protein coding)
218490_s_at	0.609	0.0289144	2.76	-4.32	1.74	ZNF302	zinc finger protein 302
211781_x_at	0.609	0.0289172	-2.76	-4.32	-2.4
239014_at	0.609	0.0289191	2.76	-4.32	1.71	CCAR1	cell division cycle and apoptosis regulator 1
213538_at	0.609	0.0289495	2.76	-4.32	1.2	SON	SON DNA binding protein
238672_at	0.609	0.0289499	2.76	-4.32	1.14
216925_s_at	0.609	0.029014	-2.76	-4.32	-1.29	TAL1	TAL bHLH transcription factor 1, erythroid differentiation factor
238121_at	0.609	0.0290318	2.76	-4.32	1.92	GK5	glycerol kinase 5 (putative)
206554_x_at	0.609	0.0290494	2.76	-4.32	1	SETMAR	SET domain and mariner transposase fusion gene
225394_s_at	0.609	0.0290562	2.76	-4.32	1.32	ZCRB1	zinc finger CCHC-type and RNA binding motif containing 1
226395_at	0.609	0.0290576	2.76	-4.32	1.48	HOOK3	hook microtubule tethering protein 3
231058_at	0.609	0.0290702	-2.76	-4.32	-1.03	FXYD4	FXYD domain containing ion transport regulator 4
212720_at	0.609	0.0291078	-2.76	-4.32	-1.05	PAPOLA	poly(A) polymerase alpha
212982_at	0.609	0.0291306	2.76	-4.32	1.45	ZDHHC17	zinc finger DHHC-type containing 17
223119_s_at	0.609	0.0291846	2.76	-4.32	1.15	USP47	ubiquitin specific peptidase 47
215592_at	0.609	0.0291888	2.76	-4.32	1.62
207563_s_at	0.609	0.0292065	2.76	-4.32	1.17	OGT	O-linked N-acetylglucosamine (GlcNAc) transferase
212232_at	0.609	0.029254	2.75	-4.32	2.41	FNBP4	formin binding protein 4
222490_at	0.609	0.0292631	2.75	-4.32	2.01	LOC101060521///POLR3E	DNA-directed RNA polymerase III subunit RPC5///RNA polymerase III subunit E
229220_x_at	0.609	0.0292803	2.75	-4.32	1.64	NOM1	nucleolar protein with MIF4G domain 1
218249_at	0.609	0.0292881	2.75	-4.32	1.84	ZDHHC6	zinc finger DHHC-type containing 6
222871_at	0.609	0.0293094	-2.75	-4.32	-1.4	KLHDC8A	kelch domain containing 8A
230235_at	0.609	0.0293512	2.75	-4.32	1.5	MCTS1	MCTS1, re-initiation and release factor
1552582_at	0.609	0.0294411	-2.75	-4.32	-1.04	ABCC13	ATP binding cassette subfamily C member 13 (pseudogene)
239469_at	0.609	0.0294432	2.75	-4.32	1.24
209137_s_at	0.609	0.0294467	-2.75	-4.32	-1.2	USP10	ubiquitin specific peptidase 10
203218_at	0.609	0.0294607	2.75	-4.32	1.03	MAPK9	mitogen-activated protein kinase 9
223094_s_at	0.609	0.0295067	-2.75	-4.32	-1.5	ANKH	ANKH inorganic pyrophosphate transport regulator
220046_s_at	0.609	0.0295244	2.75	-4.32	1.91	CCNL1	cyclin L1
217702_at	0.609	0.0295313	-2.75	-4.32	-1.09	IL27RA	interleukin 27 receptor subunit alpha
203435_s_at	0.609	0.0295374	-2.75	-4.32	-2.46	MME	membrane metallo-endopeptidase
211071_s_at	0.609	0.0295519	2.75	-4.32	1.04	MLLT11	myeloid/lymphoid or mixed-lineage leukemia; translocated to, 11
205110_s_at	0.609	0.0296579	-2.75	-4.32	-1.29	FGF13	fibroblast growth factor 13
1558620_at	0.609	0.0296649	2.75	-4.32	1.54	ZNF621	zinc finger protein 621
229872_s_at	0.609	0.0296786	2.74	-4.32	1.18	LOC100996740	uncharacterized LOC100996740
239482_x_at	0.609	0.0296991	2.74	-4.32	1.45	ZNF708	zinc finger protein 708
243023_at	0.609	0.029717	2.74	-4.32	1.42
219481_at	0.609	0.0297493	2.74	-4.32	1.61	TTC13	tetratricopeptide repeat domain 13
212193_s_at	0.609	0.0297528	2.74	-4.32	1.14	LARP1	La ribonucleoprotein domain family member 1
228570_at	0.609	0.0297633	2.74	-4.32	1.19	BTBD11	BTB domain containing 11
211670_x_at	0.609	0.0298447	-2.74	-4.32	-1.11	SSX3	SSX family member 3
226753_at	0.609	0.0298615	2.74	-4.32	1.96	FAM76B	family with sequence similarity 76 member B
204831_at	0.609	0.029874	2.74	-4.32	1.18	CDK8	cyclin dependent kinase 8
210944_s_at	0.609	0.0298745	2.74	-4.32	1.55	CAPN3	calpain 3
1553749_at	0.609	0.0298793	2.74	-4.32	1.57	FAM76B	family with sequence similarity 76 member B
213670_x_at	0.609	0.0298824	2.74	-4.32	1.89	NSUN5P1	NOP2/Sun RNA methyltransferase family member 5 pseudogene 1
227626_at	0.609	0.029883	2.74	-4.32	1.28	PAQR8	progestin and adipoQ receptor family member 8
238136_at	0.609	0.0299142	-2.74	-4.32	-1.06	SHISA7	shisa family member 7
238593_at	0.609	0.0299254	2.74	-4.32	1.8	C11orf80	chromosome 11 open reading frame 80
217892_s_at	0.609	0.0299688	2.74	-4.32	1.1	LIMA1	LIM domain and actin binding 1
232309_at	0.609	0.0299833	2.74	-4.32	1.14	LOC202181	SUMO interacting motifs containing 1 pseudogene
203625_x_at	0.609	0.0299839	2.74	-4.32	1.54	SKP2	S-phase kinase-associated protein 2, E3 ubiquitin protein ligase
233438_at	0.609	0.0300475	2.74	-4.32	1.07
39854_r_at	0.609	0.0300502	-2.74	-4.32	-1.06	PNPLA2	patatin like phospholipase domain containing 2
236218_at	0.609	0.0300641	-2.74	-4.32	-1.39	PHOSPHO1	phosphoethanolamine/phosphocholine phosphatase
232709_at	0.609	0.0301172	2.73	-4.32	1.53
204064_at	0.609	0.0301274	2.73	-4.32	1.07	THOC1	THO complex 1
236470_at	0.609	0.0301292	2.73	-4.32	1.16
237388_at	0.609	0.0301519	2.73	-4.32	1.58
243915_at	0.609	0.0301669	2.73	-4.32	2.2
223213_s_at	0.609	0.0301688	2.73	-4.32	1.38	ZHX1	zinc fingers and homeoboxes 1
242378_at	0.609	0.0301934	-2.73	-4.32	-1.01	MYADML2	myeloid associated differentiation marker like 2
1565662_at	0.609	0.0302301	-2.73	-4.32	-1.06
221377_s_at	0.609	0.0302317	-2.73	-4.32	-1.05	RBPJL	recombination signal binding protein for immunoglobulin kappa J region like
227987_at	0.609	0.030243	2.73	-4.32	1.88	VPS13A	vacuolar protein sorting 13 homolog A
235661_at	0.609	0.0302557	2.73	-4.32	1.33	POU2F2	POU class 2 homeobox 2
226445_s_at	0.609	0.0303166	2.73	-4.32	1.08	TRIM41	tripartite motif containing 41
219362_at	0.609	0.0303495	2.73	-4.32	1.02	NAA35	N(alpha)-acetyltransferase 35, NatC auxiliary subunit
211574_s_at	0.609	0.0303655	-2.73	-4.32	-1.15	CD46	CD46 molecule
208052_x_at	0.609	0.0304109	-2.73	-4.32	-1.1	CEACAM3	carcinoembryonic antigen related cell adhesion molecule 3
202778_s_at	0.609	0.0304111	2.73	-4.32	1.99	ZMYM2	zinc finger MYM-type containing 2
236496_at	0.609	0.0304166	-2.73	-4.32	-1.17	DEGS2	delta 4-desaturase, sphingolipid 2
235757_at	0.609	0.0304175	2.73	-4.32	2.08
224820_at	0.609	0.0304244	2.73	-4.32	1.26	COX20	COX20, cytochrome c oxidase assembly factor
212517_at	0.609	0.0304302	2.73	-4.32	1.03	ATRN	attractin
225800_at	0.609	0.0304686	-2.73	-4.32	-3.22	JAZF1	JAZF zinc finger 1
221558_s_at	0.609	0.03047	2.73	-4.32	1.89	LEF1	lymphoid enhancer binding factor 1
230585_at	0.609	0.0304926	-2.73	-4.32	-1.78	KCNJ15	potassium voltage-gated channel subfamily J member 15
203177_x_at	0.609	0.0305048	2.73	-4.32	1.46	TFAM	transcription factor A, mitochondrial
1552348_at	0.609	0.0305262	-2.72	-4.32	-2.2	PRSS33	protease, serine 33
207439_s_at	0.609	0.0305517	-2.72	-4.32	-1.1	SLC35A2	solute carrier family 35 member A2
201517_at	0.609	0.0305758	2.72	-4.32	1.25	NCBP2	nuclear cap binding protein subunit 2
236616_at	0.609	0.0305948	2.72	-4.32	1.23	PSD4	pleckstrin and Sec7 domain containing 4
228688_at	0.609	0.0306046	2.72	-4.32	1.01
205654_at	0.609	0.0306695	-2.72	-4.32	-1.36	C4BPA	complement component 4 binding protein alpha
235124_at	0.609	0.0306967	2.72	-4.32	1.4	EIF3J-AS1	EIF3J antisense RNA 1 (head to head)
225237_s_at	0.609	0.030708	2.72	-4.32	1.07	MSI2	musashi RNA binding protein 2
217805_at	0.609	0.0307214	2.72	-4.32	1.67	ILF3	interleukin enhancer binding factor 3
243285_at	0.609	0.0307251	-2.72	-4.32	-1.09	LOC283335	uncharacterized LOC283335
1557889_at	0.609	0.0307758	-2.72	-4.32	-1.21
225172_at	0.609	0.0307984	2.72	-4.32	1.1	CRAMP1	cramped chromatin regulator homolog 1
204076_at	0.609	0.0308256	2.72	-4.32	1.58	ENTPD4	ectonucleoside triphosphate diphosphohydrolase 4
227105_at	0.609	0.0308366	2.72	-4.32	2.14	CSPP1	centrosome and spindle pole associated protein 1
233393_at	0.609	0.0308446	2.72	-4.32	1.25
206715_at	0.609	0.0308594	2.72	-4.32	1.65	TFEC	transcription factor EC
209661_at	0.609	0.0308657	-2.72	-4.32	-1.4	KIFC3	kinesin family member C3
213331_s_at	0.609	0.0308697	2.72	-4.32	1.57	NEK1	NIMA related kinase 1
204700_x_at	0.609	0.0308746	2.72	-4.32	1.02	DIEXF	digestive organ expansion factor homolog (zebrafish)
205297_s_at	0.609	0.03088	2.72	-4.32	1.13	CD79B	CD79b molecule
223301_s_at	0.609	0.0308838	2.72	-4.32	1.5	CCDC82	coiled-coil domain containing 82
203062_s_at	0.609	0.0309021	2.72	-4.32	1.27	MDC1	mediator of DNA damage checkpoint 1
230906_at	0.609	0.0309102	2.72	-4.32	1.08	GALNT10	polypeptide N-acetylgalactosaminyltransferase 10
228630_at	0.609	0.0309133	2.72	-4.32	1.16	ZNF84	zinc finger protein 84
222073_at	0.609	0.0309235	2.72	-4.32	1.27	COL4A3	collagen type IV alpha 3 chain
213243_at	0.609	0.0309804	2.71	-4.32	2.21	VPS13B	vacuolar protein sorting 13 homolog B
244761_at	0.609	0.0309878	2.71	-4.32	1.3	C5orf63	chromosome 5 open reading frame 63
241867_at	0.609	0.0310197	2.71	-4.32	1.2
244636_at	0.609	0.0310422	2.71	-4.32	1.55
227749_at	0.609	0.0310562	2.71	-4.32	1.36	POU2F2	POU class 2 homeobox 2
203887_s_at	0.609	0.0310806	-2.71	-4.32	-1.48	THBD	thrombomodulin
210594_x_at	0.609	0.0310828	-2.71	-4.32	-1.04	MPZL1	myelin protein zero like 1
240690_at	0.609	0.0311427	2.71	-4.32	1.75
221781_s_at	0.609	0.0311516	2.71	-4.32	1.18	DNAJC10	DnaJ heat shock protein family (Hsp40) member C10
218839_at	0.609	0.0311795	-2.71	-4.32	-1.42	HEY1	hes related family bHLH transcription factor with YRPW motif 1
237227_at	0.609	0.0312075	-2.71	-4.32	-1.01	NEK10	NIMA related kinase 10
206647_at	0.609	0.0312352	-2.71	-4.32	-2.28	HBZ	hemoglobin subunit zeta
203386_at	0.609	0.0312421	2.71	-4.32	1.69	TBC1D4	TBC1 domain family member 4
229549_at	0.609	0.0312826	2.71	-4.32	1.28	CALU	calumenin
1556199_a_at	0.609	0.0313183	-2.71	-4.32	-1.3	RGS9BP	regulator of G-protein signaling 9 binding protein
214870_x_at	0.609	0.0313423	2.71	-4.33	1.54	LOC102724993///LOC101930075///NPIPA8///NPIPA7///NPIPA5///NPIPA2///NPIPA3///PKD1P1///NPIPA1	nuclear pore complex-interacting protein family member A7-like///polycystin-1-like///nuclear pore complex interacting protein family member A8///nuclear pore complex interacting protein family member A7///nuclear pore complex interacting protein family member A5///nuclear pore complex interacting protein family member A2///nuclear pore complex interacting protein family member A3///polycystin 1, …
213882_at	0.609	0.0313463	2.71	-4.33	1.27	TM2D1	TM2 domain containing 1
235422_at	0.609	0.0313618	2.71	-4.33	1.04
228062_at	0.609	0.0313856	2.71	-4.33	1.13	NAP1L5	nucleosome assembly protein 1 like 5
214118_x_at	0.609	0.031399	2.71	-4.33	1.05	PCM1	pericentriolar material 1
218859_s_at	0.609	0.0314432	2.7	-4.33	1.49	ESF1	ESF1 nucleolar pre-rRNA processing protein homolog
205407_at	0.609	0.0314716	2.7	-4.33	1.49	RECK	reversion inducing cysteine rich protein with kazal motifs
240344_x_at	0.609	0.0315297	2.7	-4.33	1.36	LYRM7	LYR motif containing 7
231929_at	0.609	0.0315461	2.7	-4.33	1.44	IKZF2	IKAROS family zinc finger 2
232584_at	0.609	0.0315805	2.7	-4.33	2.18
214785_at	0.609	0.0316191	2.7	-4.33	1.59	VPS13A	vacuolar protein sorting 13 homolog A
218871_x_at	0.609	0.0316265	2.7	-4.33	1.04	CSGALNACT2	chondroitin sulfate N-acetylgalactosaminyltransferase 2
212898_at	0.609	0.0316359	2.7	-4.33	1.15	TTI1	TELO2 interacting protein 1
1562673_at	0.609	0.0316796	2.7	-4.33	1.42
215599_at	0.609	0.0316804	2.7	-4.33	1.81	GUSBP9///GUSBP3	glucuronidase, beta pseudogene 9///glucuronidase, beta pseudogene 3
212709_at	0.609	0.0317373	2.7	-4.33	1.7	NUP160	nucleoporin 160
231275_at	0.609	0.0317442	-2.7	-4.33	-1.11	LINC00982	long intergenic non-protein coding RNA 982
241460_at	0.609	0.0318215	2.7	-4.33	1.59
210306_at	0.609	0.031828	2.7	-4.33	1.15	L3MBTL1	l(3)mbt-like 1 (Drosophila)
1557835_at	0.609	0.0318402	2.7	-4.33	1.94
213888_s_at	0.609	0.0318649	2.69	-4.33	1.39	TRAF3IP3	TRAF3 interacting protein 3
208352_x_at	0.609	0.0318693	-2.69	-4.33	-1.08	ANK1	ankyrin 1
226124_at	0.609	0.031883	2.69	-4.33	1.56	ZFP90	ZFP90 zinc finger protein
222696_at	0.609	0.031904	2.69	-4.33	1.36	AXIN2	axin 2
1557736_at	0.609	0.0319332	2.69	-4.33	1.01	NKTR	natural killer cell triggering receptor
225566_at	0.609	0.0319612	-2.69	-4.33	-1.08	NRP2	neuropilin 2
244305_at	0.609	0.0319736	-2.69	-4.33	-1	GGN	gametogenetin
202718_at	0.609	0.0319974	-2.69	-4.33	-1.11	IGFBP2	insulin like growth factor binding protein 2
207042_at	0.609	0.0320093	-2.69	-4.33	-1.47	E2F2	E2F transcription factor 2
211282_x_at	0.609	0.0320474	2.69	-4.33	1.02	TNFRSF25	TNF receptor superfamily member 25
228377_at	0.609	0.0320705	2.69	-4.33	1.25	KLHL14	kelch like family member 14
211302_s_at	0.609	0.0320722	-2.69	-4.33	-1.09	PDE4B	phosphodiesterase 4B
221535_at	0.609	0.0320726	2.69	-4.33	1.35	LSG1	large 60S subunit nuclear export GTPase 1
226503_at	0.609	0.0320894	2.69	-4.33	1.48	RIF1	replication timing regulatory factor 1
215977_x_at	0.609	0.0320958	-2.69	-4.33	-1.1	GK	glycerol kinase
203691_at	0.609	0.032145	-2.69	-4.33	-2.46	PI3	peptidase inhibitor 3
222294_s_at	0.609	0.0321751	2.69	-4.33	1.42	RAB27A	RAB27A, member RAS oncogene family
241927_x_at	0.609	0.0321846	-2.69	-4.33	-1.01	CDC34	cell division cycle 34
216878_x_at	0.609	0.0322097	-2.69	-4.33	-1.03	HAB1	B1 for mucin
236194_at	0.609	0.0322255	2.69	-4.33	1.03
204327_s_at	0.609	0.0322354	2.69	-4.33	1.03	ZNF202	zinc finger protein 202
239296_at	0.609	0.0322915	2.69	-4.33	1.92
227935_s_at	0.609	0.0322994	-2.69	-4.33	-2.7	PCGF5	polycomb group ring finger 5
230653_at	0.609	0.0323051	2.69	-4.33	1.65
230651_at	0.609	0.0323347	2.68	-4.33	1.97
209268_at	0.609	0.0323701	2.68	-4.33	1.33	VPS45	vacuolar protein sorting 45 homolog
203124_s_at	0.609	0.0323709	2.68	-4.33	1.71	SLC11A2	solute carrier family 11 member 2
213700_s_at	0.609	0.0323774	2.68	-4.33	1.14	PKM	pyruvate kinase, muscle
230120_s_at	0.609	0.0323992	2.68	-4.33	1.49	PLGLB1///PLGLB2	plasminogen-like B1///plasminogen-like B2
235008_at	0.609	0.0324499	2.68	-4.33	1.53
218769_s_at	0.609	0.0324714	2.68	-4.33	1.38	ANKRA2	ankyrin repeat family A member 2
213304_at	0.609	0.0324886	2.68	-4.33	1.26	FAM179B	family with sequence similarity 179 member B
231890_at	0.609	0.0325406	2.68	-4.33	1.33
225847_at	0.609	0.0325433	2.68	-4.33	1.3	NCEH1	neutral cholesterol ester hydrolase 1
236640_at	0.609	0.032578	-2.68	-4.33	-1.03	LOC100507165	uncharacterized LOC100507165
236343_at	0.609	0.032607	2.68	-4.33	1.22
203566_s_at	0.609	0.0326278	2.68	-4.33	1.84	AGL	amylo-alpha-1, 6-glucosidase, 4-alpha-glucanotransferase
226009_at	0.609	0.0326415	-2.68	-4.33	-1.14	DPCD	deleted in primary ciliary dyskinesia homolog (mouse)
229173_at	0.609	0.0326549	2.68	-4.33	1.16	LNPK	lunapark, ER junction formation factor
230341_x_at	0.609	0.0326832	-2.68	-4.33	-1.09	ADAMTS10	ADAM metallopeptidase with thrombospondin type 1 motif 10
218962_s_at	0.609	0.0327141	2.68	-4.33	1.41	TMEM168	transmembrane protein 168
225885_at	0.609	0.0327734	2.67	-4.33	2.01	EEA1	early endosome antigen 1
[truncated: 659 more rows]
